# Supplementary material for: Allele-specific transcription factor binding in a cellular model of orofacial clefting
Source: Sci Rep. 2022 Feb 2;12:1807. doi: 10.1038/s41598-022-05876-7 (PMC8810875; doi:10.1038/s41598-022-05876-7)
Supplement: Supplementary file 1 — Supplementary Information. [file 41598_2022_5876_MOESM1_ESM.xlsx]

## Sheet: General information
Investigation of allele-specific transcription factor binding in a cellular model for orofacial clefting
Katharina L. M. Ruff1, Ronja Hollstein1, Julia Fazaal1, Frederic Thieme1, Nadine Siebert2, Jan Gehlen3, Elisabeth Mangold1, Michael Knapp4, Julia Welzenbach1, Kerstin U. Ludwig1
Supplementary Tables 1 to 14 are provided in .xls format
Supplementary Table S1: Expression data of HEPM cells as determined by 3'mRNA-seq
Supplementary Table S2: Candidate Transcription factors for ChIP based on literature research
Supplementary Table S3: TFAP2A binding peaks in HEPM cells replicate 1
Supplementary Table S4: TFAP2A binding peaks in HEPM-cells replicate 2
Supplementary Table S5: Intersection of both TFAP2A ChIP-seq Replicates: High confidence peaks (hc-peaks)
Supplementary Table S6: Gene Ontology Analysis (GREAT): Biological processes enriched in craniofacial-specific hc-peaks (FDR<0.05)
Supplementary Table S7: Gene Ontology Analysis (GREAT): Human phenotypes associated with craniofacial-specific hc-peaks (FDR<0.05)
Supplementary Table S8: Gene Ontology Analysis (GREAT): Mouse single knockout phenotypes associated with craniofacial-specific hc-peaks (FDR<0.05)
Supplementary Table S9: Gene Ontology Analysis (GREAT): Biological processes enriched in hc-peaks (FDR<0.05)
Supplementary Table S10: Gene Ontology Analysis (GREAT): Human phenotypes associated with hc-peaks (FDR<0.05)
Supplementary Table S11: Gene Ontology Analysis (GREAT): Mouse single knockout phenotypes associated with hc-peaks (FDR<0.05)
Supplementary Table S12: Association of SNPs within hc-peaks with topologically associating domains harbouring nsCL/P GWAS risk loci
Supplementary Table S13: SNPs of nsCL/P GWAS meta-analysis by Ludwig et al. 2017 within hc-peaks
Supplementary Table S14: SNPs within hc-peaks with allele-specific TFAP2A binding
Supplementary Table S15: References and online aviability of tools employed in the project workflow

## Sheet: Supplementary Table S1
Supplementary Table S1: Expression data of HEPM cells as determined by 3'mRNA-seq
		Number of uniquely mapped mRNA readsa
GeneID (Ensembl)		Replicate 1	Replicate 2	Replicate 3	Average		Transcription factorb
ENSG00000210082		185868	175076	53141	138028		-
ENSG00000251562		103505	165707	63661	110958		-
ENSG00000166441		48177	59074	77092	61447.7		-
ENSG00000184009		55177	84084	26686	55315.7		-
ENSG00000164692		50692	35947	47416	44685		-
ENSG00000108821		45143	31475	51324	42647.3		-
ENSG00000143947		37787	55290	30427	41168		-
ENSG00000197956		38279	46214	33118	39203.7		-
ENSG00000197756		33051	46260	27558	35623		-
ENSG00000026025		24922	26464	15927	22437.7		-
ENSG00000135404		29866	22370	14062	22099.3		-
ENSG00000111640		13764	26303	25048	21705		-
ENSG00000137818		17761	23582	22753	21365.3		-
ENSG00000177469		10844	16865	35343	21017.3		-
ENSG00000112306		14467	18613	24650	19243.3		-
ENSG00000167658		17744	21984	14937	18221.7		-
ENSG00000198938		15994	17168	20634	17932		-
ENSG00000163359		18864	21487	12684	17678.3		-
ENSG00000211459		19415	23290	9202	17302.3		-
ENSG00000198034		15923	18267	16376	16855.3		-
ENSG00000138326		13742	17230	17938	16303.3		-
ENSG00000105372		16967	19627	11484	16026		-
ENSG00000091986		12314	14064	20337	15571.7		-
ENSG00000166710		17209	11111	17282	15200.7		-
ENSG00000177600		12565	16466	15455	14828.7		-
ENSG00000196230		10877	15909	15943	14243		-
ENSG00000034510		12117	16105	14472	14231.3		-
ENSG00000069275		11258	12777	17884	13973		-
ENSG00000166598		12975	14421	13897	13764.3		-
ENSG00000070756		13731	15785	10605	13373.7		-
ENSG00000149257		18064	17508	4541	13371		-
ENSG00000115414		6265	7266	25789	13106.7		-
ENSG00000149273		11030	15642	12009	12893.7		-
ENSG00000113140		19132	12065	6812	12669.7		-
ENSG00000080824		7549	9806	19786	12380.3		-
ENSG00000133112		13726	13421	9908	12351.7		-
ENSG00000164587		12403	15576	7755	11911.3		-
ENSG00000122786		8638	12306	14653	11865.7		-
ENSG00000167460		7385	11117	16786	11762.7		-
ENSG00000131711		8283	9851	17029	11721		-
ENSG00000096384		8482	11926	13867	11425		-
ENSG00000009307		12157	14596	7100	11284.3		-
ENSG00000035862		14947	12079	6632	11219.3		-
ENSG00000084207		8367	10093	15085	11181.7		-
ENSG00000142937		10768	14090	8651	11169.7		-
ENSG00000137154		10477	13167	9360	11001.3		-
ENSG00000136026		12435	8062	11514	10670.3		-
ENSG00000167996		14263	11107	6435	10601.7		-
ENSG00000163430		9144	8985	13567	10565.3		-
ENSG00000125691		9693	12013	9848	10518		-
ENSG00000213741		10156	13367	7529	10350.7		-
ENSG00000181195		13218	7753	9964	10311.7		-
ENSG00000179218		10058	11183	9523	10254.7		-
ENSG00000277443		6546	11514	12697	10252.3		-
ENSG00000122406		8192	12032	9604	9942.67		-
ENSG00000068697		11920	10467	6106	9497.67		-
ENSG00000198467		8336	11194	8700	9410		-
ENSG00000166147		8329	9785	9786	9300		-
ENSG00000133110		13730	8001	5938	9223		-
ENSG00000115310		11121	10205	6186	9170.67		-
ENSG00000184840		10540	9661	7062	9087.67		-
ENSG00000130508		6913	7273	12947	9044.33		-
ENSG00000142871		6935	9137	10062	8711.33		-
ENSG00000204628		7878	9228	8996	8700.67		-
ENSG00000131016		7888	7982	9160	8343.33		-
ENSG00000171858		8768	11086	5167	8340.33		-
ENSG00000161016		7403	9213	8274	8296.67		-
ENSG00000106153		7953	9635	7242	8276.67		-
ENSG00000138758		5633	7103	12018	8251.33		-
ENSG00000105438		6956	8105	9648	8236.33		-
ENSG00000142676		9267	10484	4776	8175.67		-
ENSG00000175061		8241	8371	7556	8056		-
ENSG00000198840		7984	8843	6740	7855.67		-
ENSG00000116132		5699	5881	11966	7848.67		PRRX1
ENSG00000115053		6043	7367	10030	7813.33		-
ENSG00000172757		5112	6287	11814	7737.67		-
ENSG00000125868		7892	9840	5470	7734		-
ENSG00000140416		5556	7323	9961	7613.33		-
ENSG00000185650		8354	8259	6107	7573.33		-
ENSG00000197746		10065	7332	5275	7557.33		-
ENSG00000100097		7334	9121	5517	7324		-
ENSG00000166913		6619	7554	7779	7317.33		-
ENSG00000002834		7194	8871	5656	7240.33		-
ENSG00000075624		6132	8937	6363	7144		-
ENSG00000116260		7948	7943	5431	7107.33		-
ENSG00000150991		6730	6653	7805	7062.67		-
ENSG00000130255		5987	7910	7064	6987		-
ENSG00000063177		6049	8099	6778	6975.33		-
ENSG00000141753		7232	6160	7455	6949		-
ENSG00000197102		4865	5267	10670	6934		-
ENSG00000050405		7418	9399	3858	6891.67		-
ENSG00000071082		7154	8257	5097	6836		-
ENSG00000160014		6957	9970	3548	6825		-
ENSG00000142156		6941	6513	6962	6805.33		-
ENSG00000104529		5783	7748	6875	6802		-
ENSG00000167526		6205	6397	7753	6785		-
ENSG00000092841		6269	6781	7269	6773		-
ENSG00000196924		5306	6921	8084	6770.33		-
ENSG00000089597		6676	8376	5082	6711.33		-
ENSG00000044574		7133	8203	4548	6628		-
ENSG00000123416		6502	11454	1905	6620.33		-
ENSG00000168542		7623	7651	4250	6508		-
ENSG00000100234		9141	6534	3664	6446.33		-
ENSG00000049323		7733	6363	5238	6444.67		-
ENSG00000140264		7007	6959	5265	6410.33		-
ENSG00000187514		4417	8167	6388	6324		-
ENSG00000148303		5832	8220	4871	6307.67		-
ENSG00000123349		5034	5626	8113	6257.67		-
ENSG00000115457		7039	5787	5865	6230.33		-
ENSG00000174748		5566	6604	6491	6220.33		-
ENSG00000161970		5690	7974	4755	6139.67		-
ENSG00000179222		5733	6689	5910	6110.67		-
ENSG00000124766		4119	5175	9025	6106.33		SOX4
ENSG00000265972		5882	8237	4076	6065		-
ENSG00000163661		6966	6825	4371	6054		-
ENSG00000138829		6907	4629	6618	6051.33		-
ENSG00000167283		6290	6926	4936	6050.67		-
ENSG00000182670		5121	6344	6639	6034.67		-
ENSG00000105355		3630	5768	8388	5928.67		-
ENSG00000099194		8660	5830	2846	5778.67		-
ENSG00000156482		5745	4619	6935	5766.33		-
ENSG00000089220		5962	5617	5661	5746.67		-
ENSG00000128595		5948	5123	5979	5683.33		-
ENSG00000160789		4884	6750	5378	5670.67		-
ENSG00000198712		4912	7324	4633	5623		-
ENSG00000008988		6481	7476	2904	5620.33		-
ENSG00000166923		5358	7950	3106	5471.33		-
ENSG00000115461		6752	4613	5041	5468.67		-
ENSG00000185222		5960	6303	4138	5467		-
ENSG00000145592		5395	6588	4309	5430.67		-
ENSG00000143870		6235	6009	3973	5405.67		-
ENSG00000107581		4961	5418	5788	5389		-
ENSG00000111142		3833	4701	7606	5380		-
ENSG00000072110		5122	6079	4915	5372		-
ENSG00000150093		6278	7137	2639	5351.33		-
ENSG00000105193		4463	6061	5510	5344.67		-
ENSG00000117450		5297	6252	4467	5338.67		-
ENSG00000182774		4038	5800	6158	5332		-
ENSG00000187109		3921	5461	6542	5308		-
ENSG00000149806		4949	6274	4672	5298.33		-
ENSG00000166681		5868	5835	4162	5288.33		-
ENSG00000169100		5429	6457	3956	5280.67		-
ENSG00000163931		4222	5770	5713	5235		-
ENSG00000115677		4772	6241	4674	5229		-
ENSG00000105974		2942	5088	7633	5221		-
ENSG00000185551		3349	5377	6925	5217		NR2F2
ENSG00000125844		5181	5499	4960	5213.33		-
ENSG00000108424		5546	6618	3387	5183.67		-
ENSG00000162576		5061	5749	4724	5178		-
ENSG00000142534		5382	5521	4576	5159.67		-
ENSG00000185088		4593	6434	4438	5155		-
ENSG00000167552		4954	7180	3201	5111.67		-
ENSG00000134853		4811	5609	4810	5076.67		-
ENSG00000144713		4071	4583	6572	5075.33		-
ENSG00000169567		7110	6645	1349	5034.67		-
ENSG00000214548		3808	7747	3393	4982.67		-
ENSG00000129038		4765	6009	4168	4980.67		-
ENSG00000047849		4921	6554	3322	4932.33		-
ENSG00000104904		4597	5167	5016	4926.67		-
ENSG00000203875		5714	4816	4068	4866		-
ENSG00000182899		5199	5936	3458	4864.33		-
ENSG00000167553		5156	6882	2538	4858.67		-
ENSG00000085063		4285	3902	6280	4822.33		-
ENSG00000061273		3956	5642	4751	4783		-
ENSG00000167004		4761	5259	4301	4773.67		-
ENSG00000185896		6646	4232	3418	4765.33		-
ENSG00000100345		3727	5172	5291	4730		-
ENSG00000130402		4602	5563	4016	4727		-
ENSG00000118816		4213	5472	4376	4687		-
ENSG00000182718		3505	5149	5301	4651.67		-
ENSG00000109475		4962	4546	4366	4624.67		-
ENSG00000142541		4651	6281	2908	4613.33		-
ENSG00000087086		6333	4321	3058	4570.67		-
ENSG00000172809		4501	5389	3816	4568.67		-
ENSG00000071054		3886	5138	4644	4556		-
ENSG00000136938		3194	4353	6082	4543		-
ENSG00000127022		5449	4474	3650	4524.33		-
ENSG00000186340		4981	3791	4725	4499		-
ENSG00000173812		3387	3559	6538	4494.67		-
ENSG00000170889		3700	4857	4905	4487.33		-
ENSG00000147065		4154	5218	4089	4487		-
ENSG00000244398		4256	6303	2901	4486.67		-
ENSG00000198886		5251	4228	3797	4425.33		-
ENSG00000157227		6796	3253	3225	4424.67		-
ENSG00000142192		6120	4082	3068	4423.33		-
ENSG00000158417		4165	4142	4888	4398.33		-
ENSG00000132475		3868	5275	4048	4397		-
ENSG00000196154		3237	3503	6209	4316.33		-
ENSG00000167522		4027	4651	4134	4270.67		-
ENSG00000141002		3332	4510	4883	4241.67		-
ENSG00000149591		3258	2898	6514	4223.33		-
ENSG00000117523		3725	4079	4850	4218		-
ENSG00000110321		5477	5638	1529	4214.67		-
ENSG00000245532		3581	6526	2460	4189		-
ENSG00000087460		3859	3279	5375	4171		-
ENSG00000197712		2472	3431	6500	4134.33		-
ENSG00000140319		4345	4740	3240	4108.33		-
ENSG00000122565		3603	5354	3277	4078		-
ENSG00000100632		3758	4077	4378	4071		-
ENSG00000116133		5103	3812	3254	4056.33		-
ENSG00000158710		2447	4191	5507	4048.33		-
ENSG00000182492		2534	3313	6229	4025.33		-
ENSG00000204262		3370	3626	5022	4006		-
ENSG00000129116		3626	4800	3583	4003		-
ENSG00000185624		3964	4046	3979	3996.33		-
ENSG00000173473		2763	3829	5376	3989.33		-
ENSG00000198727		4962	4461	2475	3966		-
ENSG00000198363		4690	4473	2724	3962.33		-
ENSG00000232573		3588	4785	3509	3960.67		-
ENSG00000074800		2192	4659	5025	3958.67		-
ENSG00000160310		2936	4110	4804	3950		-
ENSG00000077943		3896	2397	5489	3927.33		-
ENSG00000077147		4378	4347	3047	3924		-
ENSG00000147649		3216	3698	4833	3915.67		-
ENSG00000185641		2831	3796	5058	3895		-
ENSG00000109472		3366	3132	5173	3890.33		-
ENSG00000168779		3833	4736	3092	3887		SHOX2
ENSG00000120708		3063	4399	4197	3886.33		-
ENSG00000067560		3270	4382	3960	3870.67		-
ENSG00000125977		3374	4631	3536	3847		-
ENSG00000198668		3380	3895	4200	3825		-
ENSG00000124145		3185	4512	3744	3813.67		-
ENSG00000102317		2227	2211	6763	3733.67		-
ENSG00000117632		3505	4037	3535	3692.33		-
ENSG00000173230		3528	4131	3349	3669.33		-
ENSG00000136942		2845	3645	4502	3664		-
ENSG00000124942		3495	3558	3881	3644.67		-
ENSG00000122884		3217	4644	3032	3631		-
ENSG00000091136		4149	4577	2141	3622.33		-
ENSG00000077782		5153	3750	1938	3613.67		-
ENSG00000164099		3710	3678	3401	3596.33		-
ENSG00000151914		3491	3866	3377	3578		-
ENSG00000170315		4101	4753	1763	3539		-
ENSG00000126778		2799	4437	3378	3538		SIX1
ENSG00000176788		2472	3006	5126	3534.67		-
ENSG00000164040		3545	4340	2718	3534.33		-
ENSG00000144674		3676	3700	3204	3526.67		-
ENSG00000108298		4224	4009	2300	3511		-
ENSG00000149925		2466	4476	3573	3505		-
ENSG00000120885		5231	4004	1269	3501.33		-
ENSG00000101182		2496	2694	5296	3495.33		-
ENSG00000099817		2738	3593	4110	3480.33		-
ENSG00000108953		3762	4846	1801	3469.67		-
ENSG00000136238		2666	3668	4049	3461		-
ENSG00000137831		3327	4428	2581	3445.33		-
ENSG00000111799		4237	3952	2063	3417.33		-
ENSG00000060982		3049	3712	3466	3409		-
ENSG00000123562		2853	3666	3703	3407.33		-
ENSG00000109332		3132	3973	3114	3406.33		-
ENSG00000113407		3148	3609	3423	3393.33		-
ENSG00000075618		2829	3976	3216	3340.33		-
ENSG00000114850		3840	3279	2808	3309		-
ENSG00000141367		3025	3115	3784	3308		-
ENSG00000100968		2411	3269	4227	3302.33		NFATC4
ENSG00000078808		3702	3409	2781	3297.33		-
ENSG00000114353		2460	3552	3846	3286		-
ENSG00000126777		3219	3664	2950	3277.67		-
ENSG00000170004		2300	3438	4077	3271.67		-
ENSG00000111642		2692	3448	3624	3254.67		-
ENSG00000164292		2798	3260	3670	3242.67		-
ENSG00000279483		2174	2997	4492	3221		-
ENSG00000077549		4014	3467	2149	3210		-
ENSG00000148248		3497	3999	2115	3203.67		-
ENSG00000135862		3908	3364	2335	3202.33		-
ENSG00000178719		3000	2571	4014	3195		-
ENSG00000116991		4171	3461	1938	3190		-
ENSG00000108518		1917	1627	5941	3161.67		-
ENSG00000169020		2600	3505	3367	3157.33		-
ENSG00000074695		2970	3138	3330	3146		-
ENSG00000196549		4341	2994	2097	3144		-
ENSG00000153187		3028	3582	2763	3124.33		-
ENSG00000108828		3137	2766	3450	3117.67		-
ENSG00000133639		2106	2990	4240	3112		-
ENSG00000198899		4083	3636	1616	3111.67		-
ENSG00000182220		2753	2475	4091	3106.33		-
ENSG00000100320		2371	3740	3178	3096.33		-
ENSG00000169223		3095	3128	3028	3083.67		-
ENSG00000214182		2245	3783	3149	3059		-
ENSG00000162614		2484	3432	3246	3054		-
ENSG00000128272		2935	3891	2293	3039.67		ATF4
ENSG00000069849		3082	2208	3808	3032.67		-
ENSG00000131469		3683	3655	1757	3031.67		-
ENSG00000116754		2179	3027	3887	3031		-
ENSG00000167978		2756	3402	2927	3028.33		-
ENSG00000159403		3043	2670	3367	3026.67		-
ENSG00000131747		2295	3334	3446	3025		-
ENSG00000008441		2677	2923	3474	3024.67		NFIX
ENSG00000122566		2780	3349	2927	3018.67		-
ENSG00000163466		2207	2541	4304	3017.33		-
ENSG00000141756		2747	3062	3243	3017.33		-
ENSG00000196683		3365	3553	2128	3015.33		-
ENSG00000109180		3852	3899	1279	3010		-
ENSG00000100201		2662	4511	1837	3003.33		-
ENSG00000153071		2935	4371	1673	2993		-
ENSG00000241837		2438	2939	3534	2970.33		-
ENSG00000162733		2910	2834	3161	2968.33		-
ENSG00000156411		2344	2701	3809	2951.33		-
ENSG00000198856		3499	2863	2481	2947.67		-
ENSG00000119318		2883	3387	2572	2947.33		-
ENSG00000067225		1864	2925	4040	2943		-
ENSG00000099783		2461	2805	3560	2942		-
ENSG00000118680		2873	2374	3499	2915.33		-
ENSG00000154518		3402	3793	1514	2903		-
ENSG00000142864		2399	3215	3084	2899.33		-
ENSG00000139289		3745	3475	1465	2895		-
ENSG00000099622		1885	2896	3881	2887.33		-
ENSG00000134419		3223	4243	1192	2886		-
ENSG00000030582		3565	2231	2802	2866		-
ENSG00000084234		3303	2737	2525	2855		-
ENSG00000177700		2414	2685	3459	2852.67		-
ENSG00000103187		2403	3143	2999	2848.33		-
ENSG00000085224		2782	3376	2354	2837.33		-
ENSG00000164405		2927	2883	2684	2831.33		-
ENSG00000108107		2210	2923	3254	2795.67		-
ENSG00000138594		2033	3708	2641	2794		-
ENSG00000164919		3232	4162	971	2788.33		-
ENSG00000124795		2390	3213	2743	2782		-
ENSG00000163565		2776	3733	1822	2777		-
ENSG00000155368		3451	3317	1562	2776.67		-
ENSG00000090863		2823	3134	2322	2759.67		-
ENSG00000181019		2721	2969	2570	2753.33		-
ENSG00000135111		2831	2775	2650	2752		TBX3
ENSG00000110651		3162	3120	1955	2745.67		-
ENSG00000136930		2219	2874	3062	2718.33		-
ENSG00000255302		2634	3085	2422	2713.67		-
ENSG00000231500		3662	4028	404	2698		-
ENSG00000269893		2384	3666	2009	2686.33		-
ENSG00000164032		2467	3699	1880	2682		-
ENSG00000159140		2711	2873	2438	2674		-
ENSG00000170017		3155	2688	2157	2666.67		-
ENSG00000101335		2006	2075	3893	2658		-
ENSG00000242951		1268	3730	2961	2653		-
ENSG00000106105		2264	2497	3194	2651.67		-
ENSG00000088247		2067	2565	3323	2651.67		-
ENSG00000153113		2266	2850	2812	2642.67		-
ENSG00000124172		2563	2329	3035	2642.33		-
ENSG00000099250		2873	3347	1693	2637.67		-
ENSG00000197111		1901	2329	3666	2632		-
ENSG00000139218		2092	2462	3322	2625.33		-
ENSG00000175745		1701	2694	3436	2610.33		NR2F1
ENSG00000132341		2923	3533	1370	2608.67		-
ENSG00000119707		1995	2588	3240	2607.67		-
ENSG00000100300		2235	2510	3061	2602		-
ENSG00000143545		2082	2692	3025	2599.67		-
ENSG00000083845		2249	2706	2835	2596.67		-
ENSG00000077942		2375	3006	2390	2590.33		-
ENSG00000141279		2287	2836	2645	2589.33		-
ENSG00000125995		2876	3498	1372	2582		-
ENSG00000189171		1762	2000	3982	2581.33		-
ENSG00000114867		3001	2685	2053	2579.67		-
ENSG00000123384		3771	2548	1407	2575.33		-
ENSG00000002586		2852	2891	1977	2573.33		-
ENSG00000135919		4125	2260	1293	2559.33		-
ENSG00000110092		3226	2428	2020	2558		-
ENSG00000158270		3357	2942	1372	2557		-
ENSG00000104388		2830	2753	2080	2554.33		-
ENSG00000113643		2325	2931	2388	2548		-
ENSG00000110367		2293	2665	2683	2547		-
ENSG00000116560		2018	3039	2569	2542		-
ENSG00000086062		2824	3222	1579	2541.67		-
ENSG00000070081		3262	2632	1720	2538		-
ENSG00000057608		2143	2739	2708	2530		-
ENSG00000104964		2204	2460	2912	2525.33		-
ENSG00000114416		2398	3520	1651	2523		-
ENSG00000138071		2174	2753	2620	2515.67		-
ENSG00000106261		1926	2537	3078	2513.67		ZKSCAN1
ENSG00000209082		2477	1385	3678	2513.33		-
ENSG00000228253		3367	3902	269	2512.67		-
ENSG00000206503		3761	2541	1229	2510.33		-
ENSG00000137285		2814	3247	1461	2507.33		-
ENSG00000127603		2541	2525	2453	2506.33		-
ENSG00000165655		1636	3468	2388	2497.33		-
ENSG00000221983		1898	2408	3185	2497		-
ENSG00000113580		1383	2421	3686	2496.67		NR3C1
ENSG00000159335		1132	1818	4528	2492.67		-
ENSG00000152082		1836	2200	3441	2492.33		-
ENSG00000143761		2565	3425	1477	2489		-
ENSG00000060138		1607	1877	3969	2484.33		-
ENSG00000171634		2577	2851	2005	2477.67		-
ENSG00000169976		1969	2390	3069	2476		-
ENSG00000092964		2950	3047	1428	2475		-
ENSG00000165119		2649	3136	1627	2470.67		-
ENSG00000035403		2087	2515	2802	2468		-
ENSG00000105401		1952	2390	3049	2463.67		-
ENSG00000140612		3074	2820	1488	2460.67		-
ENSG00000125534		1721	1941	3711	2457.67		-
ENSG00000113657		2624	3156	1589	2456.33		-
ENSG00000132963		2715	2550	2097	2454		-
ENSG00000166963		2655	2231	2473	2453		-
ENSG00000134138		2008	3190	2110	2436		MEIS2
ENSG00000184640		2062	2771	2472	2435		-
ENSG00000091656		2137	2216	2936	2429.67		-
ENSG00000011465		3747	2379	1163	2429.67		-
ENSG00000176046		3485	2413	1387	2428.33		-
ENSG00000165280		2489	2631	2159	2426.33		-
ENSG00000090621		2067	2107	3070	2414.67		-
ENSG00000178980		1337	2476	3425	2412.67		-
ENSG00000232346		2420	3946	870	2412		-
ENSG00000114861		1914	2719	2598	2410.33		FOXP1
ENSG00000184007		2797	2737	1687	2407		-
ENSG00000112473		2025	2027	3158	2403.33		-
ENSG00000183010		2473	3206	1524	2401		-
ENSG00000058262		2434	2336	2426	2398.67		-
ENSG00000008952		2937	2246	1998	2393.67		-
ENSG00000139644		2254	1805	3093	2384		-
ENSG00000167110		1718	2336	3083	2379		-
ENSG00000170348		2233	1939	2952	2374.67		-
ENSG00000136295		3435	2090	1597	2374		-
ENSG00000110917		1932	2210	2979	2373.67		-
ENSG00000183287		1747	2707	2656	2370		-
ENSG00000085733		2788	3053	1266	2369		-
ENSG00000077380		2243	2808	2044	2365		-
ENSG00000104332		2045	2896	2142	2361		-
ENSG00000155660		2004	2025	3023	2350.67		-
ENSG00000105281		3092	2669	1286	2349		-
ENSG00000198918		1842	1920	3282	2348		-
ENSG00000183255		2114	2348	2580	2347.33		-
ENSG00000131981		2337	3182	1517	2345.33		-
ENSG00000089248		2692	2253	2075	2340		-
ENSG00000134363		2223	2969	1822	2338		-
ENSG00000125148		2067	2720	2217	2334.67		-
ENSG00000142168		2301	2725	1972	2332.67		-
ENSG00000161011		4078	2060	830	2322.67		-
ENSG00000170759		2521	2782	1648	2317		-
ENSG00000186468		3071	2582	1269	2307.33		-
ENSG00000111716		2113	2068	2685	2288.67		-
ENSG00000124762		2880	2375	1597	2284		-
ENSG00000189067		2537	2738	1538	2271		-
ENSG00000157020		2196	2820	1795	2270.33		-
ENSG00000008018		2143	2501	2160	2268		-
ENSG00000181163		1884	2837	2070	2263.67		-
ENSG00000143384		2030	2080	2655	2255		-
ENSG00000130635		2731	2390	1642	2254.33		-
ENSG00000163110		1049	1601	4102	2250.67		-
ENSG00000176014		2139	2964	1639	2247.33		-
ENSG00000124155		1573	1614	3554	2247		-
ENSG00000198121		3078	2723	939	2246.67		-
ENSG00000177706		1751	2610	2367	2242.67		-
ENSG00000164733		2112	2531	2083	2242		-
ENSG00000108848		1889	2943	1873	2235		-
ENSG00000103994		2620	1657	2404	2227		-
ENSG00000114251		2894	2259	1516	2223		-
ENSG00000162734		1825	1765	3073	2221		-
ENSG00000113719		2517	2425	1705	2215.67		-
ENSG00000011028		2280	2374	1988	2214		-
ENSG00000164111		2456	1829	2326	2203.67		-
ENSG00000134294		1671	2210	2709	2196.67		-
ENSG00000213613		1677	2578	2329	2194.67		-
ENSG00000143543		2139	2126	2311	2192		-
ENSG00000031698		2122	2406	2047	2191.67		-
ENSG00000135390		2538	3037	980	2185		-
ENSG00000141867		1788	2240	2518	2182		-
ENSG00000009954		1793	2161	2573	2175.67		-
ENSG00000122705		2295	1849	2378	2174		-
ENSG00000146007		1885	2353	2281	2173		-
ENSG00000067900		1996	2442	2081	2173		-
ENSG00000145494		1975	2130	2411	2172		-
ENSG00000129250		2300	1783	2432	2171.67		-
ENSG00000136628		2131	2275	2101	2169		-
ENSG00000100804		2172	2321	1993	2162		-
ENSG00000170624		2551	1511	2416	2159.33		-
ENSG00000124214		2101	2949	1427	2159		-
ENSG00000137497		1935	2775	1763	2157.67		-
ENSG00000105887		2169	2597	1663	2143		-
ENSG00000163479		2013	2175	2229	2139		-
ENSG00000184900		2432	2386	1588	2135.33		-
ENSG00000157613		1634	1639	3106	2126.33		CREB3L1
ENSG00000108946		2111	2465	1802	2126		-
ENSG00000154277		2060	1327	2977	2121.33		-
ENSG00000072682		2320	2327	1689	2112		-
ENSG00000183741		2540	2040	1741	2107		-
ENSG00000112697		2572	2882	850	2101.33		-
ENSG00000079246		2311	2693	1271	2091.67		-
ENSG00000165502		2189	2816	1231	2078.67		-
ENSG00000135486		1220	1919	3094	2077.67		-
ENSG00000152661		1657	2401	2170	2076		-
ENSG00000116251		2601	2552	1052	2068.33		-
ENSG00000150687		2498	2108	1599	2068.33		-
ENSG00000131143		2061	2388	1731	2060		-
ENSG00000111229		2157	2676	1330	2054.33		-
ENSG00000123240		2116	1934	2112	2054		-
ENSG00000107341		1685	2099	2372	2052		-
ENSG00000065308		2049	2607	1483	2046.33		-
ENSG00000038427		1966	2001	2165	2044		-
ENSG00000260032		1939	1847	2342	2042.67		-
ENSG00000166750		2460	2378	1269	2035.67		-
ENSG00000168036		1416	1852	2827	2031.67		-
ENSG00000168374		2557	2357	1174	2029.33		-
ENSG00000117362		2264	2239	1575	2026		-
ENSG00000134531		2223	2613	1231	2022.33		-
ENSG00000105202		1311	2286	2468	2021.67		-
ENSG00000108774		2564	2719	778	2020.33		-
ENSG00000244313		1954	2688	1409	2017		-
ENSG00000090615		2122	2512	1390	2008		-
ENSG00000022840		1924	2347	1751	2007.33		-
ENSG00000110696		1744	2023	2252	2006.33		-
ENSG00000132424		1587	2924	1506	2005.67		-
ENSG00000047410		2065	2416	1530	2003.67		-
ENSG00000177606		2106	2191	1705	2000.67		JUN
ENSG00000125356		2592	2677	729	1999.33		-
ENSG00000090686		1642	2367	1986	1998.33		-
ENSG00000101224		1904	1628	2452	1994.67		-
ENSG00000166557		2011	1670	2290	1990.33		-
ENSG00000147140		1791	2262	1916	1989.67		-
ENSG00000128829		1315	1762	2862	1979.67		-
ENSG00000174807		2015	1864	2059	1979.33		-
ENSG00000169504		2395	2436	1096	1975.67		-
ENSG00000112531		1909	2467	1538	1971.33		-
ENSG00000167986		2007	2329	1562	1966		-
ENSG00000131116		1849	2040	2003	1964		-
ENSG00000109113		1489	2260	2134	1961		-
ENSG00000064666		1223	1676	2979	1959.33		-
ENSG00000117984		2135	1011	2727	1957.67		-
ENSG00000111540		1984	2211	1657	1950.67		-
ENSG00000152291		1847	1599	2391	1945.67		-
ENSG00000070087		2436	2429	972	1945.67		-
ENSG00000108654		2188	1992	1650	1943.33		-
ENSG00000124422		1762	2027	2037	1942		-
ENSG00000198431		2252	2687	886	1941.67		-
ENSG00000125870		1656	2460	1693	1936.33		-
ENSG00000090905		1408	2190	2209	1935.67		-
ENSG00000105894		1800	2235	1767	1934		-
ENSG00000148180		1719	1501	2519	1913		-
ENSG00000118523		1223	1275	3240	1912.67		-
ENSG00000142089		1993	1944	1758	1898.33		-
ENSG00000196531		1785	2352	1557	1898		-
ENSG00000083312		2224	1952	1516	1897.33		-
ENSG00000064601		2344	1526	1801	1890.33		-
ENSG00000154096		1963	2201	1494	1886		-
ENSG00000065548		1404	1753	2496	1884.33		-
ENSG00000180211		1995	2465	1188	1882.67		-
ENSG00000151012		2236	1735	1672	1881		-
ENSG00000197747		1453	2356	1809	1872.67		-
ENSG00000087365		1487	1921	2210	1872.67		-
ENSG00000137801		2263	1754	1600	1872.33		-
ENSG00000138674		1780	2233	1602	1871.67		-
ENSG00000215105		1443	1814	2351	1869.33		-
ENSG00000127184		2106	2310	1184	1866.67		-
ENSG00000092201		1726	1994	1864	1861.33		-
ENSG00000132485		1826	2667	1083	1858.67		-
ENSG00000154380		1669	2153	1740	1854		-
ENSG00000179820		1042	1465	3048	1851.67		-
ENSG00000181222		1897	2230	1420	1849		-
ENSG00000086758		1580	1581	2372	1844.33		-
ENSG00000132432		2193	1963	1368	1841.33		-
ENSG00000175550		1496	2059	1968	1841		-
ENSG00000198786		2195	2784	542	1840.33		-
ENSG00000131051		1551	2154	1809	1838		-
ENSG00000101294		1970	1880	1662	1837.33		-
ENSG00000180957		1712	2667	1123	1834		-
ENSG00000158864		2129	2064	1293	1828.67		-
ENSG00000115561		1763	1854	1865	1827.33		-
ENSG00000123933		1770	2611	1095	1825.33		-
ENSG00000198663		1445	1810	2196	1817		-
ENSG00000105058		1730	2118	1591	1813		-
ENSG00000110047		1009	1259	3168	1812		-
ENSG00000070669		1425	1709	2295	1809.67		-
ENSG00000026508		1344	2228	1849	1807		-
ENSG00000126934		1209	1497	2704	1803.33		-
ENSG00000100353		1720	2121	1567	1802.67		-
ENSG00000136240		1979	2071	1334	1794.67		-
ENSG00000143933		2200	2118	1064	1794		-
ENSG00000240509		2450	2045	886	1793.67		-
ENSG00000133026		1419	1809	2152	1793.33		-
ENSG00000163171		1595	2648	1133	1792		-
ENSG00000117298		1584	1986	1803	1791		-
ENSG00000152795		1645	2119	1590	1784.67		-
ENSG00000067082		1230	1421	2701	1784		KLF6
ENSG00000206538		1670	2339	1333	1780.67		-
ENSG00000113721		2117	2372	853	1780.67		-
ENSG00000095303		1560	2085	1692	1779		-
ENSG00000171451		1862	2011	1463	1778.67		-
ENSG00000197043		1591	1930	1812	1777.67		-
ENSG00000179010		2003	2244	1081	1776		-
ENSG00000151135		1615	2004	1680	1766.33		-
ENSG00000150347		1489	2262	1547	1766		-
ENSG00000116729		2136	1923	1237	1765.33		-
ENSG00000141905		1439	1992	1864	1765		NFIC
ENSG00000166033		2109	1566	1618	1764.33		-
ENSG00000164985		1393	1871	2020	1761.33		-
ENSG00000124783		1994	1770	1518	1760.67		-
ENSG00000196141		1732	1939	1606	1759		-
ENSG00000113810		1492	2203	1580	1758.33		-
ENSG00000173486		1659	1467	2147	1757.67		-
ENSG00000173660		1589	1923	1757	1756.33		-
ENSG00000149136		1337	2067	1863	1755.67		-
ENSG00000245910		2095	2372	798	1755		-
ENSG00000152104		1106	1402	2756	1754.67		-
ENSG00000091640		1814	2074	1376	1754.67		-
ENSG00000148154		1514	1894	1855	1754.33		-
ENSG00000125944		1633	2369	1255	1752.33		-
ENSG00000128641		1891	2140	1221	1750.67		-
ENSG00000168710		1684	2472	1092	1749.33		-
ENSG00000114354		1676	1871	1698	1748.33		-
ENSG00000164346		1816	2440	988	1748		-
ENSG00000039560		1776	1787	1674	1745.67		-
ENSG00000168385		1924	2102	1202	1742.67		-
ENSG00000156467		1653	1866	1676	1731.67		-
ENSG00000278311		1407	1697	2069	1724.33		-
ENSG00000137076		1582	1818	1763	1721		-
ENSG00000184432		2000	2327	830	1719		-
ENSG00000134824		2778	1496	877	1717		-
ENSG00000188846		1696	2217	1234	1715.67		-
ENSG00000134318		1564	1646	1934	1714.67		-
ENSG00000168137		1444	2243	1455	1714		-
ENSG00000180304		1488	1987	1660	1711.67		-
ENSG00000169925		1541	1868	1722	1710.33		-
ENSG00000117906		1249	795	3083	1709		-
ENSG00000126247		1427	1749	1950	1708.67		-
ENSG00000169184		1728	2588	799	1705		-
ENSG00000106052		1848	1970	1295	1704.33		-
ENSG00000123200		1553	1853	1707	1704.33		-
ENSG00000103888		2492	1458	1136	1695.33		-
ENSG00000083444		1723	2024	1336	1694.33		-
ENSG00000119669		1923	2671	488	1694		-
ENSG00000153250		1455	1452	2170	1692.33		-
ENSG00000186591		2075	2261	735	1690.33		-
ENSG00000079785		1684	2067	1317	1689.33		-
ENSG00000129559		1497	1800	1771	1689.33		-
ENSG00000174444		1689	1994	1384	1689		-
ENSG00000153914		1217	1645	2202	1688		-
ENSG00000089280		1482	2731	847	1686.67		-
ENSG00000121067		1128	1517	2412	1685.67		-
ENSG00000137815		1418	1915	1720	1684.33		-
ENSG00000118900		1499	1787	1751	1679		-
ENSG00000173905		1752	1669	1615	1678.67		-
ENSG00000125743		1453	1710	1871	1678		-
ENSG00000088888		1116	1365	2542	1674.33		-
ENSG00000149547		1896	1612	1512	1673.33		-
ENSG00000075415		1734	2010	1271	1671.67		-
ENSG00000104131		1593	1886	1533	1670.67		-
ENSG00000243988		1972	1567	1467	1668.67		-
ENSG00000162613		1457	2293	1255	1668.33		-
ENSG00000100243		1382	1710	1913	1668.33		-
ENSG00000130522		1462	1222	2319	1667.67		JUND
ENSG00000115306		1506	1740	1755	1667		-
ENSG00000103202		1953	2164	875	1664		-
ENSG00000105559		1183	1591	2217	1663.67		-
ENSG00000166250		1388	1797	1802	1662.33		-
ENSG00000164054		2008	2047	925	1660		-
ENSG00000149187		1136	1543	2300	1659.67		-
ENSG00000133226		1468	1738	1771	1659		-
ENSG00000185787		1705	1785	1486	1658.67		-
ENSG00000169564		1601	1551	1808	1653.33		-
ENSG00000130770		1944	2006	997	1649		-
ENSG00000198763		1892	2109	946	1649		-
ENSG00000058272		1221	1597	2116	1644.67		-
ENSG00000106333		1716	1787	1429	1644		-
ENSG00000140391		2264	1768	891	1641		-
ENSG00000137070		1339	1323	2260	1640.67		-
ENSG00000118181		1612	1451	1858	1640.33		-
ENSG00000113558		1230	1480	2203	1637.67		-
ENSG00000182827		1422	1764	1722	1636		-
ENSG00000120913		1874	2205	828	1635.67		-
ENSG00000167470		1287	1702	1918	1635.67		-
ENSG00000143321		1362	1849	1689	1633.33		-
ENSG00000168159		1234	1254	2411	1633		-
ENSG00000234745		2320	1564	1004	1629.33		-
ENSG00000215021		1786	2265	833	1628		-
ENSG00000108344		1775	1915	1189	1626.33		-
ENSG00000099800		1148	1320	2406	1624.67		-
ENSG00000196504		1409	1889	1549	1615.67		-
ENSG00000112977		1826	2185	812	1607.67		-
ENSG00000178982		1321	1608	1882	1603.67		-
ENSG00000099341		1557	1782	1448	1595.67		-
ENSG00000058668		1185	1684	1914	1594.33		-
ENSG00000162407		1625	1606	1538	1589.67		-
ENSG00000168615		2028	1438	1301	1589		-
ENSG00000170558		1763	1638	1352	1584.33		-
ENSG00000197958		1325	1782	1641	1582.67		-
ENSG00000048649		1253	1670	1822	1581.67		-
ENSG00000224877		1578	1528	1638	1581.33		-
ENSG00000129128		2136	1936	671	1581		-
ENSG00000100650		1271	2106	1355	1577.33		-
ENSG00000105221		1693	2138	888	1573		-
ENSG00000177410		1938	1706	1073	1572.33		-
ENSG00000136450		1636	2353	720	1569.67		-
ENSG00000139329		2530	1311	865	1568.67		-
ENSG00000136448		1194	1331	2180	1568.33		-
ENSG00000138668		1365	2091	1248	1568		-
ENSG00000110700		1697	2154	849	1566.67		-
ENSG00000180964		1631	1753	1308	1564		-
ENSG00000129680		1310	1840	1542	1564		-
ENSG00000094916		1603	1976	1112	1563.67		-
ENSG00000122691		1405	1964	1321	1563.33		TWIST1
ENSG00000102038		1563	1715	1410	1562.67		-
ENSG00000135930		1360	1837	1486	1561		-
ENSG00000105968		1189	1796	1694	1559.67		-
ENSG00000133142		1737	1680	1262	1559.67		-
ENSG00000115241		1160	1577	1928	1555		-
ENSG00000140575		1485	1843	1320	1549.33		-
ENSG00000078674		1581	1971	1086	1546		-
ENSG00000131236		1227	1617	1790	1544.67		-
ENSG00000153147		1810	1933	887	1543.33		-
ENSG00000044115		1718	2021	888	1542.33		-
ENSG00000110619		1269	1863	1474	1535.33		-
ENSG00000143537		1500	1462	1638	1533.33		-
ENSG00000088986		1637	1921	1035	1531		-
ENSG00000169813		1570	1639	1377	1528.67		-
ENSG00000138814		1421	1884	1270	1525		-
ENSG00000117411		1499	1613	1452	1521.33		-
ENSG00000143198		2053	2123	382	1519.33		-
ENSG00000115504		1644	1637	1274	1518.33		-
ENSG00000153827		1367	1605	1575	1515.67		-
ENSG00000113387		1524	1604	1408	1512		-
ENSG00000129351		1316	1550	1665	1510.33		-
ENSG00000091436		1218	1546	1759	1507.67		-
ENSG00000204568		998	1185	2336	1506.33		-
ENSG00000136813		1611	1617	1289	1505.67		-
ENSG00000148516		1570	1819	1119	1502.67		ZEB1
ENSG00000115524		1169	1707	1628	1501.33		-
ENSG00000181541		1314	2110	1080	1501.33		-
ENSG00000101150		1590	1855	1059	1501.33		-
ENSG00000135720		1660	1774	1065	1499.67		-
ENSG00000118705		1567	1232	1699	1499.33		-
ENSG00000088832		1160	1516	1816	1497.33		-
ENSG00000065534		1555	1803	1131	1496.33		-
ENSG00000152465		864	1374	2242	1493.33		-
ENSG00000144381		1374	1943	1157	1491.33		-
ENSG00000148834		1294	1590	1577	1487		-
ENSG00000115216		1363	1545	1549	1485.67		-
ENSG00000101825		2076	1500	880	1485.33		-
ENSG00000231925		1416	1259	1772	1482.33		-
ENSG00000152234		1929	1674	843	1482		-
ENSG00000057019		1393	1592	1458	1481		-
ENSG00000105373		1174	1696	1571	1480.33		-
ENSG00000060339		1405	1518	1511	1478		-
ENSG00000170275		1656	1379	1398	1477.67		-
ENSG00000179889		1539	1943	951	1477.67		-
ENSG00000145833		1059	1502	1859	1473.33		-
ENSG00000204381		1686	1799	935	1473.33		-
ENSG00000134013		1584	1577	1251	1470.67		-
ENSG00000112972		2220	1210	978	1469.33		-
ENSG00000235297		1182	1504	1721	1469		-
ENSG00000181929		1464	1655	1286	1468.33		-
ENSG00000161203		1112	1595	1695	1467.33		-
ENSG00000169045		1117	1647	1638	1467.33		-
ENSG00000213722		1330	1336	1734	1466.67		-
ENSG00000038219		1346	1602	1451	1466.33		-
ENSG00000130164		2374	1377	644	1465		-
ENSG00000116288		1646	1783	962	1463.67		-
ENSG00000113389		1029	1627	1735	1463.67		-
ENSG00000181104		1285	1342	1764	1463.67		-
ENSG00000178951		1505	1435	1446	1462		ZBTB7A
ENSG00000225663		1159	1131	2095	1461.67		-
ENSG00000162889		1313	1640	1424	1459		-
ENSG00000196628		1432	1491	1453	1458.67		TCF4
ENSG00000168461		1513	1632	1229	1458		-
ENSG00000125520		1149	1228	1992	1456.33		-
ENSG00000127483		1140	1671	1547	1452.67		-
ENSG00000172301		1184	1212	1958	1451.33		-
ENSG00000117614		1394	1886	1072	1450.67		-
ENSG00000169213		914	1503	1933	1450		-
ENSG00000166848		1365	1460	1519	1448		-
ENSG00000123983		1799	1457	1083	1446.33		-
ENSG00000127922		1841	1728	767	1445.33		-
ENSG00000155229		957	1231	2148	1445.33		-
ENSG00000126698		1919	1710	700	1443		-
ENSG00000103363		1322	1362	1638	1440.67		-
ENSG00000204525		1819	1409	1090	1439.33		-
ENSG00000121774		1234	1785	1292	1437		-
ENSG00000135250		1027	1176	2108	1437		-
ENSG00000137962		1440	1487	1382	1436.33		-
ENSG00000235162		1563	1820	926	1436.33		-
ENSG00000084090		1409	1702	1197	1436		-
ENSG00000073614		1185	1455	1668	1436		-
ENSG00000135316		1346	1615	1340	1433.67		-
ENSG00000164548		968	1413	1916	1432.33		-
ENSG00000213315		1857	2247	192	1432		-
ENSG00000126457		1393	2009	894	1432		-
ENSG00000215467		1099	1472	1721	1430.67		-
ENSG00000075785		1202	1081	2005	1429.33		-
ENSG00000067182		1470	1565	1250	1428.33		-
ENSG00000116005		1423	1152	1702	1425.67		-
ENSG00000119655		2636	817	823	1425.33		-
ENSG00000240376		1728	2269	278	1425		-
ENSG00000091527		1840	1421	1008	1423		-
ENSG00000150753		1276	1625	1361	1420.67		-
ENSG00000106028		1517	1804	932	1417.67		-
ENSG00000089157		1126	1432	1688	1415.33		-
ENSG00000135624		1228	1509	1494	1410.33		-
ENSG00000175166		1128	1310	1791	1409.67		-
ENSG00000205542		2001	1722	502	1408.33		-
ENSG00000204120		1525	1466	1233	1408		-
ENSG00000168214		1268	1701	1255	1408		RBPJ
ENSG00000119335		1509	1785	930	1408		-
ENSG00000122545		1743	1818	661	1407.33		-
ENSG00000174307		1581	1705	935	1407		-
ENSG00000112773		1533	1381	1302	1405.33		-
ENSG00000169895		1029	1465	1717	1403.67		-
ENSG00000167779		1075	1313	1818	1402		-
ENSG00000142173		952	1002	2252	1402		-
ENSG00000260260		799	2220	1174	1397.67		-
ENSG00000172354		1338	1730	1118	1395.33		-
ENSG00000134186		1276	1560	1345	1393.67		-
ENSG00000072062		1502	2004	675	1393.67		-
ENSG00000134871		1104	1706	1370	1393.33		-
ENSG00000137331		1158	1497	1524	1393		-
ENSG00000119812		1373	1334	1469	1392		-
ENSG00000168785		1233	1597	1332	1387.33		-
ENSG00000120738		1055	706	2398	1386.33		EGR1
ENSG00000146701		1388	1759	1012	1386.33		-
ENSG00000117592		1264	1427	1453	1381.33		-
ENSG00000151835		1277	1841	1018	1378.67		-
ENSG00000162704		1343	1689	1103	1378.33		-
ENSG00000137309		848	1762	1524	1378		-
ENSG00000104419		1101	2139	893	1377.67		-
ENSG00000054267		1144	1566	1410	1373.33		-
ENSG00000243147		1656	1889	570	1371.67		-
ENSG00000146540		944	1101	2066	1370.33		-
ENSG00000120533		1464	1779	863	1368.67		-
ENSG00000160888		882	799	2423	1368		-
ENSG00000138385		1477	1609	1011	1365.67		-
ENSG00000164615		1096	1303	1692	1363.67		-
ENSG00000084093		1248	1499	1337	1361.33		REST
ENSG00000088930		1116	1393	1575	1361.33		-
ENSG00000164190		1077	1344	1661	1360.67		-
ENSG00000082781		1818	1289	969	1358.67		-
ENSG00000196591		1014	1477	1578	1356.33		-
ENSG00000078369		1301	1555	1210	1355.33		-
ENSG00000114391		1235	1623	1207	1355		-
ENSG00000118058		1207	1378	1480	1355		-
ENSG00000242071		1239	2219	598	1352		-
ENSG00000025796		1557	1467	1028	1350.67		-
ENSG00000138398		1212	1419	1410	1347		-
ENSG00000198408		1140	1449	1449	1346		-
ENSG00000127914		1207	1556	1272	1345		-
ENSG00000112769		1372	1559	1098	1343		-
ENSG00000110958		1045	1252	1701	1332.67		-
ENSG00000159352		1245	1702	1050	1332.33		-
ENSG00000139168		1086	1455	1455	1332		-
ENSG00000177830		1104	1114	1776	1331.33		-
ENSG00000054118		1128	1689	1174	1330.33		-
ENSG00000184990		1709	1857	424	1330		-
ENSG00000064419		1195	1345	1449	1329.67		-
ENSG00000144642		1161	1637	1179	1325.67		-
ENSG00000110811		1292	996	1688	1325.33		-
ENSG00000232858		1464	1342	1170	1325.33		-
ENSG00000168092		1310	1516	1130	1318.67		-
ENSG00000048828		1325	1881	748	1318		-
ENSG00000049860		2205	1083	652	1313.33		-
ENSG00000117899		1351	1314	1272	1312.33		-
ENSG00000175203		1304	1355	1270	1309.67		-
ENSG00000147010		1161	1456	1299	1305.33		-
ENSG00000168140		1288	608	2019	1305		-
ENSG00000101161		1030	1256	1625	1303.67		-
ENSG00000112695		1654	1606	646	1302		-
ENSG00000156642		1376	1273	1256	1301.67		-
ENSG00000168259		1231	1499	1172	1300.67		-
ENSG00000188554		1180	1671	1048	1299.67		-
ENSG00000111011		1148	1686	1064	1299.33		-
ENSG00000132466		1200	1346	1343	1296.33		-
ENSG00000106624		1094	1053	1739	1295.33		-
ENSG00000067369		1162	1560	1162	1294.67		-
ENSG00000196396		1204	1529	1150	1294.33		-
ENSG00000137776		1139	1447	1296	1294		-
ENSG00000204387		1955	1500	413	1289.33		-
ENSG00000147257		1668	947	1251	1288.67		-
ENSG00000146731		1316	1296	1250	1287.33		-
ENSG00000122218		1124	1437	1289	1283.33		-
ENSG00000101608		1326	1494	1020	1280		-
ENSG00000153317		1182	1405	1250	1279		-
ENSG00000137509		1311	1141	1381	1277.67		-
ENSG00000172638		1332	1281	1210	1274.33		-
ENSG00000169139		1139	1509	1171	1273		-
ENSG00000122591		1332	1338	1148	1272.67		-
ENSG00000218175		1031	1190	1596	1272.33		-
ENSG00000087245		1338	1040	1439	1272.33		-
ENSG00000137710		1293	1475	1048	1272		-
ENSG00000124562		912	1190	1712	1271.33		-
ENSG00000107957		1215	858	1741	1271.33		-
ENSG00000240950		1031	1288	1493	1270.67		-
ENSG00000106211		998	1070	1743	1270.33		-
ENSG00000070614		1428	1655	721	1268		-
ENSG00000148358		1119	1126	1559	1268		-
ENSG00000125676		1023	1251	1528	1267.33		-
ENSG00000071564		1388	1623	782	1264.33		TCF3
ENSG00000095787		1172	1561	1059	1264		-
ENSG00000136485		1140	1247	1396	1261		-
ENSG00000155366		849	878	2051	1259.33		-
ENSG00000143924		1075	1561	1127	1254.33		-
ENSG00000204574		1221	1082	1454	1252.33		-
ENSG00000150938		1328	1344	1082	1251.33		-
ENSG00000024422		966	1334	1445	1248.33		-
ENSG00000145555		1095	1116	1529	1246.67		-
ENSG00000136153		1216	1336	1188	1246.67		-
ENSG00000108312		845	1183	1709	1245.67		-
ENSG00000174886		770	914	2039	1241		-
ENSG00000071127		1085	1487	1150	1240.67		-
ENSG00000111669		561	1421	1732	1238		-
ENSG00000174780		983	1213	1516	1237.33		-
ENSG00000147526		994	1287	1429	1236.67		-
ENSG00000144746		1415	1266	1020	1233.67		-
ENSG00000173575		956	1433	1312	1233.67		-
ENSG00000229807		1057	1822	820	1233		-
ENSG00000183648		1325	1363	1004	1230.67		-
ENSG00000165124		1917	912	860	1229.67		-
ENSG00000096746		1270	1620	799	1229.67		-
ENSG00000075213		1080	1361	1245	1228.67		-
ENSG00000196411		1210	1386	1083	1226.33		-
ENSG00000137409		1083	1285	1305	1224.33		-
ENSG00000103342		1211	1300	1162	1224.33		-
ENSG00000075426		1077	1593	996	1222		FOSL2
ENSG00000165458		1072	1460	1134	1222		-
ENSG00000230989		1158	1166	1342	1222		-
ENSG00000198162		1177	1203	1278	1219.33		-
ENSG00000145741		919	1091	1648	1219.33		-
ENSG00000174099		1407	1077	1173	1219		-
ENSG00000006007		1166	925	1562	1217.67		-
ENSG00000141027		1041	1172	1431	1214.67		-
ENSG00000163399		1355	1477	805	1212.33		-
ENSG00000137575		1719	1099	818	1212		-
ENSG00000168653		1272	1379	984	1211.67		-
ENSG00000214753		1003	1253	1373	1209.67		-
ENSG00000101421		1190	1396	1043	1209.67		-
ENSG00000177732		944	1142	1537	1207.67		SOX12
ENSG00000153140		903	1337	1380	1206.67		-
ENSG00000165916		1236	1623	758	1205.67		-
ENSG00000177733		1348	1445	823	1205.33		-
ENSG00000100292		1147	1478	990	1205		-
ENSG00000131446		1203	1158	1251	1204		-
ENSG00000112851		1164	1472	975	1203.67		-
ENSG00000005483		1056	1519	1032	1202.33		-
ENSG00000171603		1262	1436	908	1202		-
ENSG00000071242		1182	1537	884	1201		-
ENSG00000247596		1248	1625	728	1200.33		-
ENSG00000102316		1238	1557	804	1199.67		-
ENSG00000102265		1089	991	1514	1198		-
ENSG00000163683		1039	1235	1319	1197.67		-
ENSG00000112081		893	1199	1501	1197.67		-
ENSG00000168297		1618	1180	792	1196.67		-
ENSG00000089006		1200	1358	1031	1196.33		-
ENSG00000089737		1109	1092	1387	1196		-
ENSG00000102119		1139	1448	1000	1195.67		-
ENSG00000106366		1036	1416	1134	1195.33		-
ENSG00000114302		904	1007	1673	1194.67		-
ENSG00000162545		1035	1227	1321	1194.33		-
ENSG00000113712		1022	1358	1203	1194.33		-
ENSG00000133318		1109	1322	1150	1193.67		-
ENSG00000127837		1250	1328	1002	1193.33		-
ENSG00000134825		1221	1444	915	1193.33		-
ENSG00000188243		1416	1403	757	1192		-
ENSG00000134440		1333	1497	744	1191.33		-
ENSG00000073921		1244	1344	981	1189.67		-
ENSG00000197256		1053	1283	1231	1189		-
ENSG00000106829		1267	1701	597	1188.33		-
ENSG00000157500		1090	1308	1165	1187.67		-
ENSG00000077097		1158	1424	973	1185		-
ENSG00000023902		853	1373	1327	1184.33		-
ENSG00000187955		1260	1078	1213	1183.67		-
ENSG00000117724		969	1427	1153	1183		-
ENSG00000139697		1200	1227	1114	1180.33		-
ENSG00000164442		1052	1149	1336	1179		-
ENSG00000154174		1002	1142	1392	1178.67		-
ENSG00000105993		1316	1468	748	1177.33		-
ENSG00000124831		908	1163	1460	1177		-
ENSG00000171530		1297	1456	778	1177		-
ENSG00000133706		1198	1316	1014	1176		-
ENSG00000028528		1311	1477	737	1175		-
ENSG00000116044		1028	1204	1289	1173.67		NEF2L2
ENSG00000143222		1091	1084	1343	1172.67		-
ENSG00000253683		1508	1377	631	1172		-
ENSG00000145495		900	972	1641	1171		-
ENSG00000123636		921	1065	1523	1169.67		-
ENSG00000115268		901	1157	1437	1165		-
ENSG00000186395		1335	1412	742	1163		-
ENSG00000071626		1023	1536	930	1163		-
ENSG00000143183		1273	1163	1042	1159.33		-
ENSG00000122641		1104	956	1415	1158.33		-
ENSG00000072501		1089	1160	1225	1158		-
ENSG00000100028		1035	1305	1134	1158		-
ENSG00000143799		797	1167	1503	1155.67		-
ENSG00000166326		1027	1145	1294	1155.33		-
ENSG00000272047		1023	899	1541	1154.33		-
ENSG00000116212		1153	1247	1058	1152.67		-
ENSG00000109046		889	1336	1233	1152.67		-
ENSG00000041357		928	1012	1515	1151.67		-
ENSG00000115977		1156	1327	969	1150.67		-
ENSG00000109919		1436	1191	825	1150.67		-
ENSG00000100219		1170	1280	1001	1150.33		XBP1
ENSG00000174891		1074	1366	1006	1148.67		-
ENSG00000100815		1272	1438	736	1148.67		-
ENSG00000166311		1470	951	1023	1148		-
ENSG00000008294		1159	1365	920	1148		-
ENSG00000115484		1115	1194	1134	1147.67		-
ENSG00000241255		531	1377	1535	1147.67		-
ENSG00000100568		1107	1331	1003	1147		-
ENSG00000163960		974	1441	1021	1145.33		-
ENSG00000079819		1279	1463	694	1145.33		-
ENSG00000198258		1433	1371	627	1143.67		-
ENSG00000162434		953	1202	1274	1143		-
ENSG00000091317		1410	918	1100	1142.67		-
ENSG00000116774		1013	1081	1331	1141.67		-
ENSG00000100934		1233	1482	710	1141.67		-
ENSG00000156804		1188	1229	1006	1141		-
ENSG00000005893		1766	1028	627	1140.33		-
ENSG00000187079		918	1354	1147	1139.67		TEAD1
ENSG00000269028		1203	1234	979	1138.67		-
ENSG00000166173		1209	1664	538	1137		-
ENSG00000010278		1992	1295	122	1136.33		-
ENSG00000231167		1234	1731	441	1135.33		-
ENSG00000102401		1362	1218	818	1132.67		-
ENSG00000159692		1194	1357	844	1131.67		-
ENSG00000108055		1075	1412	905	1130.67		-
ENSG00000162909		853	1280	1256	1129.67		-
ENSG00000170266		1414	1000	974	1129.33		-
ENSG00000092148		1097	1166	1121	1128		-
ENSG00000174720		941	1150	1291	1127.33		-
ENSG00000011114		941	1132	1308	1127		-
ENSG00000168802		1093	1430	858	1127		-
ENSG00000167088		1072	1313	990	1125		-
ENSG00000067141		1472	1244	652	1122.67		-
ENSG00000155254		1131	1005	1231	1122.33		-
ENSG00000089159		1036	1459	867	1120.67		-
ENSG00000155506		1012	1043	1305	1120		-
ENSG00000119596		825	1127	1408	1120		-
ENSG00000102172		946	1219	1194	1119.67		-
ENSG00000144579		990	1283	1079	1117.33		-
ENSG00000122729		981	987	1382	1116.67		-
ENSG00000233287		1033	1325	991	1116.33		-
ENSG00000144218		1226	1441	677	1114.67		-
ENSG00000106803		1355	1281	708	1114.67		-
ENSG00000105583		1148	1248	946	1114		-
ENSG00000171223		671	704	1966	1113.67		JUNB
ENSG00000197061		748	1022	1570	1113.33		-
ENSG00000100644		898	1221	1221	1113.33		HIF1A
ENSG00000022277		933	1108	1299	1113.33		-
ENSG00000107223		1144	1040	1154	1112.67		-
ENSG00000127616		832	1205	1301	1112.67		-
ENSG00000171863		1297	1749	289	1111.67		-
ENSG00000198846		701	1115	1517	1111		-
ENSG00000160932		1584	1042	697	1107.67		-
ENSG00000122420		741	1105	1476	1107.33		-
ENSG00000064393		1136	1183	1002	1107		-
ENSG00000167671		1063	1425	833	1107		-
ENSG00000013374		1117	1424	777	1106		-
ENSG00000182551		1251	1411	648	1103.33		-
ENSG00000170242		957	1300	1052	1103		-
ENSG00000090060		1141	1442	725	1102.67		-
ENSG00000136859		1407	1397	503	1102.33		-
ENSG00000006451		990	1181	1135	1102		-
ENSG00000082641		1232	1070	1003	1101.67		NEF2L1
ENSG00000136732		1332	1135	835	1100.67		-
ENSG00000204256		1045	1311	944	1100		-
ENSG00000080503		1092	1067	1139	1099.33		-
ENSG00000042753		852	855	1584	1097		-
ENSG00000167601		605	1071	1614	1096.67		-
ENSG00000125970		751	1015	1521	1095.67		-
ENSG00000140374		1213	1476	597	1095.33		-
ENSG00000103035		960	921	1398	1093		-
ENSG00000204435		722	1004	1551	1092.33		-
ENSG00000167468		975	996	1306	1092.33		-
ENSG00000164294		1189	964	1121	1091.33		-
ENSG00000149485		1730	809	733	1090.67		-
ENSG00000180875		1289	1331	639	1086.33		-
ENSG00000133789		1140	1183	935	1086		-
ENSG00000198900		1089	1200	968	1085.67		-
ENSG00000097033		1226	1403	625	1084.67		-
ENSG00000164924		944	1117	1193	1084.67		-
ENSG00000144224		1009	1120	1123	1084		-
ENSG00000106636		1018	1159	1075	1084		-
ENSG00000136156		1332	1185	735	1084		-
ENSG00000112335		1607	1208	435	1083.33		-
ENSG00000178996		1251	1346	652	1083		-
ENSG00000185201		1006	1154	1089	1083		-
ENSG00000198752		1097	1431	721	1083		-
ENSG00000142669		638	847	1762	1082.33		-
ENSG00000071553		1374	829	1043	1082		-
ENSG00000114439		1010	1237	997	1081.33		-
ENSG00000148926		715	1355	1174	1081.33		-
ENSG00000198730		938	1155	1150	1081		-
ENSG00000103145		563	943	1737	1081		-
ENSG00000100823		1405	1143	681	1076.33		-
ENSG00000198804		1205	1171	853	1076.33		-
ENSG00000170606		1289	1211	728	1076		-
ENSG00000108671		1303	1181	744	1076		-
ENSG00000112902		1378	723	1125	1075.33		-
ENSG00000164761		2181	762	283	1075.33		-
ENSG00000182512		886	958	1380	1074.67		-
ENSG00000176887		580	910	1729	1073		SOX11
ENSG00000145817		944	1168	1104	1072		-
ENSG00000149357		1314	1088	813	1071.67		-
ENSG00000198542		1450	1175	589	1071.33		-
ENSG00000198961		1114	1303	796	1071		-
ENSG00000177707		1137	1435	640	1070.67		-
ENSG00000141522		695	766	1744	1068.33		-
ENSG00000119705		1162	1457	583	1067.33		-
ENSG00000075151		1204	1275	719	1066		-
ENSG00000225921		982	1331	885	1066		-
ENSG00000122257		879	1247	1068	1064.67		-
ENSG00000138433		888	1157	1148	1064.33		-
ENSG00000120725		1086	885	1221	1064		-
ENSG00000067167		1298	1056	835	1063		-
ENSG00000166986		1238	1394	556	1062.67		-
ENSG00000100813		813	1193	1179	1061.67		-
ENSG00000112739		1034	1441	709	1061.33		-
ENSG00000156113		546	1263	1374	1061		-
ENSG00000275066		843	1120	1219	1060.67		-
ENSG00000060237		995	1212	974	1060.33		-
ENSG00000110880		936	1067	1173	1058.67		-
ENSG00000206418		871	850	1454	1058.33		-
ENSG00000163584		1211	1461	501	1057.67		-
ENSG00000141985		708	867	1598	1057.67		-
ENSG00000136758		1004	1137	1029	1056.67		-
ENSG00000132002		1089	976	1105	1056.67		-
ENSG00000065150		1028	1293	845	1055.33		-
ENSG00000163527		828	890	1445	1054.33		-
ENSG00000160551		1119	1242	801	1054		-
ENSG00000134644		913	931	1316	1053.33		-
ENSG00000130414		896	1086	1178	1053.33		-
ENSG00000176340		1194	1460	505	1053		-
ENSG00000011304		945	1210	1004	1053		-
ENSG00000117519		1495	1250	412	1052.33		-
ENSG00000139343		1055	1407	695	1052.33		-
ENSG00000078618		987	1358	811	1052		-
ENSG00000084754		1058	1199	897	1051.33		-
ENSG00000179051		1587	1263	302	1050.67		-
ENSG00000187555		949	1330	873	1050.67		-
ENSG00000129083		1180	1303	663	1048.67		-
ENSG00000101972		1004	1290	850	1048		-
ENSG00000165283		967	1228	948	1047.67		-
ENSG00000136861		928	1076	1137	1047		-
ENSG00000165732		1135	1058	947	1046.67		-
ENSG00000159210		1032	1163	944	1046.33		-
ENSG00000100442		947	1076	1114	1045.67		-
ENSG00000178209		769	833	1533	1045		-
ENSG00000065613		1166	1211	757	1044.67		-
ENSG00000100216		971	1159	988	1039.33		-
ENSG00000187837		898	1456	761	1038.33		-
ENSG00000009413		1472	975	667	1038		-
ENSG00000114062		852	1024	1236	1037.33		-
ENSG00000113758		944	1172	993	1036.33		-
ENSG00000134884		861	1335	913	1036.33		-
ENSG00000152601		913	1137	1057	1035.67		-
ENSG00000145730		1058	993	1054	1035		-
ENSG00000006125		1093	1298	713	1034.67		-
ENSG00000144747		941	1271	890	1034		-
ENSG00000164896		895	1118	1088	1033.67		-
ENSG00000138119		1254	1189	658	1033.67		-
ENSG00000166503		794	1019	1287	1033.33		-
ENSG00000196507		1085	1313	701	1033		-
ENSG00000034713		1240	1308	548	1032		-
ENSG00000108349		1159	1295	641	1031.67		-
ENSG00000155876		1230	1517	345	1030.67		-
ENSG00000168172		1015	1205	869	1029.67		-
ENSG00000147684		1106	1407	576	1029.67		-
ENSG00000011454		998	1037	1045	1026.67		-
ENSG00000115355		955	1231	893	1026.33		-
ENSG00000145907		1004	952	1121	1025.67		-
ENSG00000105220		586	1018	1468	1024		-
ENSG00000249353		997	1407	667	1023.67		-
ENSG00000230629		1453	1454	164	1023.67		-
ENSG00000134910		1112	968	991	1023.67		-
ENSG00000131473		1373	1158	539	1023.33		-
ENSG00000205726		970	1317	783	1023.33		-
ENSG00000171681		861	1242	966	1023		-
ENSG00000087191		842	1004	1222	1022.67		-
ENSG00000227097		942	1123	996	1020.33		-
ENSG00000065000		941	809	1308	1019.33		-
ENSG00000134352		1138	874	1042	1018		-
ENSG00000197594		1126	1238	688	1017.33		-
ENSG00000164609		702	962	1386	1016.67		-
ENSG00000130724		1045	1249	753	1015.67		-
ENSG00000132780		823	1484	736	1014.33		-
ENSG00000197081		1725	863	454	1014		-
ENSG00000102189		1285	1123	633	1013.67		-
ENSG00000128692		770	998	1267	1011.67		-
ENSG00000259956		995	1221	817	1011		-
ENSG00000138069		994	1059	979	1010.67		-
ENSG00000120742		988	1083	959	1010		-
ENSG00000166123		959	1170	899	1009.33		-
ENSG00000087302		916	1054	1054	1008		-
ENSG00000077232		1224	990	807	1007		-
ENSG00000189184		1059	1379	582	1006.67		-
ENSG00000204217		858	930	1230	1006		-
ENSG00000130816		962	1111	944	1005.67		-
ENSG00000165424		1106	1058	852	1005.33		-
ENSG00000163468		1102	1133	778	1004.33		-
ENSG00000121060		1180	1343	488	1003.67		-
ENSG00000164091		676	735	1599	1003.33		-
ENSG00000163902		1119	717	1174	1003.33		-
ENSG00000079332		879	995	1134	1002.67		-
ENSG00000158109		903	743	1355	1000.33		-
ENSG00000174695		1112	1169	720	1000.33		-
ENSG00000111897		1071	870	1060	1000.33		-
ENSG00000127884		831	1005	1162	999.333		-
ENSG00000130779		1127	1115	756	999.333		-
ENSG00000118482		942	1198	856	998.667		-
ENSG00000005022		1191	1261	544	998.667		-
ENSG00000166136		895	1155	939	996.333		-
ENSG00000078304		790	980	1219	996.333		-
ENSG00000170142		1004	1213	771	996		-
ENSG00000073712		927	1196	864	995.667		-
ENSG00000025800		783	968	1233	994.667		-
ENSG00000138760		1347	982	654	994.333		-
ENSG00000196792		1024	1212	739	991.667		-
ENSG00000128739		1143	1145	684	990.667		-
ENSG00000162783		905	1367	699	990.333		-
ENSG00000135318		1096	1015	859	990		-
ENSG00000132842		1013	1128	828	989.667		-
ENSG00000130723		1059	1115	791	988.333		-
ENSG00000112078		1039	1010	912	987		-
ENSG00000143570		1219	1197	544	986.667		-
ENSG00000136810		1491	1152	316	986.333		-
ENSG00000149428		1164	818	977	986.333		-
ENSG00000163346		897	913	1147	985.667		-
ENSG00000175029		636	944	1376	985.333		-
ENSG00000174851		565	586	1803	984.667		-
ENSG00000142949		1021	1040	889	983.333		-
ENSG00000196498		941	1191	813	981.667		-
ENSG00000141552		1154	1258	532	981.333		-
ENSG00000141574		1241	688	1012	980.333		-
ENSG00000198816		803	889	1244	978.667		-
ENSG00000152952		915	1232	788	978.333		-
ENSG00000167325		789	1013	1128	976.667		-
ENSG00000070770		1009	1263	657	976.333		-
ENSG00000183160		1442	947	539	976		-
ENSG00000198755		1041	1293	590	974.667		-
ENSG00000113845		1139	1169	614	974		-
ENSG00000071537		1040	841	1037	972.667		-
ENSG00000115839		971	1170	774	971.667		-
ENSG00000164220		1296	1210	409	971.667		-
ENSG00000115464		946	1066	902	971.333		-
ENSG00000135940		897	868	1147	970.667		-
ENSG00000205683		634	1147	1125	968.667		-
ENSG00000112245		1260	986	659	968.333		-
ENSG00000164741		838	1022	1038	966		-
ENSG00000112308		770	1002	1125	965.667		-
ENSG00000146648		711	1035	1151	965.667		-
ENSG00000138061		1090	618	1187	965		-
ENSG00000101193		715	894	1286	965		-
ENSG00000124228		828	978	1084	963.333		-
ENSG00000224631		845	1218	826	963		-
ENSG00000117139		760	1059	1065	961.333		-
ENSG00000233276		838	1070	974	960.667		-
ENSG00000198873		1010	1195	677	960.667		-
ENSG00000158195		812	1063	1005	960		-
ENSG00000079102		1049	1181	650	960		-
ENSG00000079459		1204	911	764	959.667		-
ENSG00000133104		1093	907	879	959.667		-
ENSG00000035928		903	1120	853	958.667		-
ENSG00000170027		978	1257	637	957.333		-
ENSG00000177885		661	780	1430	957		-
ENSG00000023287		858	1056	956	956.667		-
ENSG00000086232		872	1239	758	956.333		-
ENSG00000173068		815	936	1116	955.667		-
ENSG00000140937		1127	949	791	955.667		-
ENSG00000106080		825	649	1390	954.667		-
ENSG00000196821		899	1046	918	954.333		-
ENSG00000116586		710	747	1398	951.667		-
ENSG00000138592		815	1057	983	951.667		-
ENSG00000054598		1040	1201	613	951.333		FOXC1
ENSG00000121440		1144	1191	517	950.667		-
ENSG00000162191		898	1043	911	950.667		-
ENSG00000167515		904	736	1212	950.667		-
ENSG00000147419		756	942	1153	950.333		-
ENSG00000102144		545	1312	992	949.667		-
ENSG00000134308		985	1172	689	948.667		-
ENSG00000090861		500	966	1379	948.333		-
ENSG00000177565		912	1212	719	947.667		-
ENSG00000170515		856	1123	862	947		-
ENSG00000277258		911	938	981	943.333		-
ENSG00000120805		1102	995	731	942.667		-
ENSG00000070961		1138	853	836	942.333		-
ENSG00000073792		707	989	1129	941.667		-
ENSG00000140990		752	855	1218	941.667		-
ENSG00000116489		1112	1246	460	939.333		-
ENSG00000106723		1018	1223	574	938.333		-
ENSG00000161217		904	864	1046	938		-
ENSG00000165416		812	1187	814	937.667		-
ENSG00000112658		917	1220	673	936.667		SRF
ENSG00000103855		1189	869	752	936.667		-
ENSG00000131724		1152	1200	455	935.667		-
ENSG00000148690		901	1104	802	935.667		-
ENSG00000100836		886	1156	765	935.667		-
ENSG00000173821		809	734	1264	935.667		-
ENSG00000105245		1010	1083	714	935.667		-
ENSG00000178567		741	834	1226	933.667		-
ENSG00000150779		786	808	1207	933.667		-
ENSG00000172667		1388	765	645	932.667		-
ENSG00000107863		779	1151	866	932		-
ENSG00000185112		1373	792	630	931.667		-
ENSG00000132824		1103	914	778	931.667		-
ENSG00000089154		763	842	1188	931		-
ENSG00000163541		935	1036	820	930.333		-
ENSG00000116717		907	855	1028	930		-
ENSG00000143612		1189	1206	393	929.333		-
ENSG00000185630		883	1168	733	928		PBX1
ENSG00000113083		1344	1018	422	928		-
ENSG00000126005		904	1182	696	927.333		-
ENSG00000136235		2003	499	278	926.667		-
ENSG00000168028		770	1056	949	925		-
ENSG00000104824		987	1264	520	923.667		-
ENSG00000204310		913	1139	715	922.333		-
ENSG00000140497		1078	877	812	922.333		-
ENSG00000169908		524	1147	1094	921.667		-
ENSG00000163191		962	1031	771	921.333		-
ENSG00000135506		1038	986	738	920.667		-
ENSG00000175826		763	1003	995	920.333		-
ENSG00000173706		902	1106	751	919.667		-
ENSG00000111832		1027	987	745	919.667		-
ENSG00000185627		920	1117	721	919.333		-
ENSG00000125753		652	909	1197	919.333		-
ENSG00000218283		1132	1306	319	919		-
ENSG00000095139		1274	1015	468	919		-
ENSG00000168209		1140	1397	218	918.333		-
ENSG00000101350		783	860	1108	917		-
ENSG00000116478		835	1144	769	916		-
ENSG00000235354		1043	1471	232	915.333		-
ENSG00000106245		746	912	1085	914.333		-
ENSG00000183023		1011	1029	702	914		-
ENSG00000116962		938	819	983	913.333		-
ENSG00000178952		765	1047	927	913		-
ENSG00000082805		848	976	914	912.667		-
ENSG00000065911		906	937	894	912.333		-
ENSG00000105576		566	670	1501	912.333		-
ENSG00000159840		699	862	1174	911.667		-
ENSG00000111371		1155	827	753	911.667		-
ENSG00000130764		818	1002	914	911.333		-
ENSG00000228474		1346	925	462	911		-
ENSG00000144118		803	1116	812	910.333		-
ENSG00000177479		944	1153	633	910		-
ENSG00000184897		555	1019	1155	909.667		-
ENSG00000120694		1038	697	990	908.333		-
ENSG00000157916		875	902	945	907.333		-
ENSG00000169905		903	973	845	907		-
ENSG00000171490		925	941	850	905.333		-
ENSG00000126016		845	1110	758	904.333		-
ENSG00000113384		778	976	956	903.333		-
ENSG00000101474		1339	1098	273	903.333		-
ENSG00000113658		725	942	1042	903		SMAD5
ENSG00000242247		1049	1089	570	902.667		-
ENSG00000140105		959	824	923	902		-
ENSG00000153786		1141	1274	290	901.667		-
ENSG00000170892		859	1063	783	901.667		-
ENSG00000100354		944	813	948	901.667		-
ENSG00000173692		794	823	1083	900		-
ENSG00000164754		805	1183	712	900		-
ENSG00000160271		949	1343	407	899.667		-
ENSG00000102054		995	1177	525	899		-
ENSG00000135269		855	1012	828	898.333		-
ENSG00000179295		873	938	884	898.333		-
ENSG00000143164		749	1224	721	898		-
ENSG00000158290		869	1157	666	897.333		-
ENSG00000131018		925	853	913	897		-
ENSG00000242485		933	987	769	896.333		-
ENSG00000086061		1032	1133	524	896.333		-
ENSG00000108468		911	1158	620	896.333		-
ENSG00000197324		1047	750	889	895.333		-
ENSG00000075292		933	1166	584	894.333		-
ENSG00000110955		1032	1069	575	892		-
ENSG00000092108		926	1168	582	892		-
ENSG00000183864		1045	1098	533	892		-
ENSG00000125304		975	744	956	891.667		-
ENSG00000180867		1022	1146	499	889		-
ENSG00000042493		680	896	1091	889		-
ENSG00000186174		622	911	1134	889		-
ENSG00000105323		898	1089	680	889		-
ENSG00000137267		988	1088	590	888.667		-
ENSG00000169756		692	766	1207	888.333		-
ENSG00000196642		597	818	1249	888		-
ENSG00000148848		858	1023	780	887		-
ENSG00000205531		877	1196	587	886.667		-
ENSG00000139613		731	1244	685	886.667		-
ENSG00000139842		814	919	926	886.333		-
ENSG00000113141		652	771	1234	885.667		-
ENSG00000074219		671	960	1026	885.667		TEAD2
ENSG00000063438		1074	1228	354	885.333		-
ENSG00000116209		1292	864	499	885		-
ENSG00000106367		763	916	976	885		-
ENSG00000104517		776	1044	835	885		-
ENSG00000118200		805	954	895	884.667		-
ENSG00000213846		836	1130	686	884		-
ENSG00000151893		883	853	914	883.333		-
ENSG00000197879		623	850	1176	883		-
ENSG00000111961		903	1147	597	882.333		-
ENSG00000232119		588	632	1427	882.333		-
ENSG00000125965		860	1162	625	882.333		-
ENSG00000100603		762	904	978	881.333		-
ENSG00000219928		858	1148	637	881		-
ENSG00000159202		731	775	1135	880.333		-
ENSG00000147548		830	997	813	880		-
ENSG00000070214		1087	901	652	880		-
ENSG00000266472		1027	1135	476	879.333		-
ENSG00000008256		832	1012	794	879.333		-
ENSG00000100503		848	1042	746	878.667		-
ENSG00000180398		1134	902	599	878.333		-
ENSG00000186298		671	981	983	878.333		-
ENSG00000198146		857	863	914	878		-
ENSG00000080345		661	788	1184	877.667		-
ENSG00000104765		766	961	906	877.667		-
ENSG00000182979		1095	1048	490	877.667		-
ENSG00000097007		918	1249	465	877.333		-
ENSG00000140941		913	832	887	877.333		-
ENSG00000156256		839	975	816	876.667		-
ENSG00000142453		572	705	1349	875.333		-
ENSG00000132463		736	1021	867	874.667		-
ENSG00000065427		700	763	1160	874.333		-
ENSG00000150459		993	996	633	874		-
ENSG00000047315		943	1057	621	873.667		-
ENSG00000156976		943	1015	657	871.667		-
ENSG00000112893		1041	832	742	871.667		-
ENSG00000165525		765	870	979	871.333		-
ENSG00000137177		803	1050	756	869.667		-
ENSG00000147872		933	963	713	869.667		-
ENSG00000087111		1082	842	681	868.333		-
ENSG00000160211		800	1117	687	868		-
ENSG00000184743		928	960	716	868		-
ENSG00000189403		904	1125	575	868		-
ENSG00000163939		825	942	836	867.667		-
ENSG00000100811		840	1018	745	867.667		YY1
ENSG00000114503		805	866	931	867.333		-
ENSG00000140545		1223	1064	314	867		-
ENSG00000169764		733	760	1105	866		-
ENSG00000129515		763	1081	753	865.667		-
ENSG00000243279		858	829	909	865.333		-
ENSG00000125651		614	898	1084	865.333		-
ENSG00000105379		612	848	1135	865		-
ENSG00000100888		882	1032	679	864.333		-
ENSG00000003989		791	858	943	864		-
ENSG00000072364		990	1040	558	862.667		-
ENSG00000006042		1070	1011	502	861		-
ENSG00000135968		907	1083	592	860.667		-
ENSG00000124486		822	955	803	860		-
ENSG00000138080		731	741	1106	859.333		-
ENSG00000138735		595	917	1065	859		-
ENSG00000169871		531	709	1334	858		-
ENSG00000163629		1025	1075	473	857.667		-
ENSG00000113732		1427	818	327	857.333		-
ENSG00000151748		648	713	1210	857		-
ENSG00000160007		856	1001	714	857		-
ENSG00000135090		960	1016	594	856.667		-
ENSG00000198911		1146	979	441	855.333		SREBF2
ENSG00000160991		651	684	1230	855		-
ENSG00000142798		637	760	1166	854.333		-
ENSG00000007168		969	1066	526	853.667		-
ENSG00000198888		1111	1038	412	853.667		-
ENSG00000141504		1042	910	608	853.333		-
ENSG00000105698		835	943	782	853.333		USF2
ENSG00000184983		1169	1078	311	852.667		-
ENSG00000105176		932	1154	471	852.333		-
ENSG00000136527		534	923	1097	851.333		-
ENSG00000134283		614	784	1153	850.333		-
ENSG00000068308		765	975	805	848.333		-
ENSG00000141447		933	852	757	847.333		-
ENSG00000137845		1041	842	658	847		-
ENSG00000100380		833	935	772	846.667		-
ENSG00000180879		1030	963	546	846.333		-
ENSG00000175582		683	803	1053	846.333		-
ENSG00000116871		668	810	1059	845.667		-
ENSG00000136193		1084	949	503	845.333		-
ENSG00000161671		631	626	1279	845.333		-
ENSG00000173272		595	682	1258	845		-
ENSG00000197157		774	943	818	845		-
ENSG00000167397		635	681	1219	845		-
ENSG00000113048		681	1005	848	844.667		-
ENSG00000103353		957	889	688	844.667		-
ENSG00000143549		925	1086	522	844.333		-
ENSG00000134313		938	843	749	843.333		-
ENSG00000152818		864	856	808	842.667		-
ENSG00000109971		1148	905	475	842.667		-
ENSG00000081154		679	717	1131	842.333		-
ENSG00000253729		815	896	814	841.667		-
ENSG00000136003		1210	931	382	841		-
ENSG00000205581		928	1267	327	840.667		-
ENSG00000101557		796	762	963	840.333		-
ENSG00000174282		904	1062	550	838.667		-
ENSG00000141696		701	738	1077	838.667		-
ENSG00000116191		761	1164	590	838.333		-
ENSG00000183283		793	894	828	838.333		-
ENSG00000141526		309	719	1486	838		-
ENSG00000006468		794	972	747	837.667		ETV1
ENSG00000102007		707	1064	742	837.667		-
ENSG00000137876		1005	1020	487	837.333		-
ENSG00000136888		1131	788	592	837		-
ENSG00000134453		765	832	914	837		-
ENSG00000180389		1007	885	619	837		-
ENSG00000185561		754	954	802	836.667		-
ENSG00000225733		934	951	621	835.333		-
ENSG00000100316		1009	1215	280	834.667		-
ENSG00000159377		876	883	741	833.333		-
ENSG00000143320		1161	1065	274	833.333		-
ENSG00000005339		791	988	720	833		-
ENSG00000163597		564	726	1209	833		-
ENSG00000100225		809	905	784	832.667		-
ENSG00000168724		913	854	730	832.333		-
ENSG00000163956		826	768	899	831		-
ENSG00000153774		873	992	628	831		-
ENSG00000100994		666	965	862	831		-
ENSG00000029363		773	904	814	830.333		-
ENSG00000137573		977	1035	476	829.333		-
ENSG00000138757		778	824	885	829		-
ENSG00000130309		1104	902	479	828.333		-
ENSG00000136231		1009	1014	461	828		-
ENSG00000167081		753	1154	577	828		PBX3
ENSG00000187239		854	1135	494	827.667		-
ENSG00000011405		830	777	874	827		-
ENSG00000017797		684	895	902	827		-
ENSG00000163840		704	836	937	825.667		-
ENSG00000136261		803	780	894	825.667		-
ENSG00000101558		784	962	730	825.333		-
ENSG00000266412		853	848	774	825		-
ENSG00000131966		793	703	979	825		-
ENSG00000160710		893	992	589	824.667		-
ENSG00000125991		832	857	780	823		-
ENSG00000100596		689	949	827	821.667		-
ENSG00000142694		574	640	1249	821		-
ENSG00000074842		819	802	842	821		-
ENSG00000120437		1151	917	393	820.333		-
ENSG00000172531		537	658	1264	819.667		-
ENSG00000174684		799	825	834	819.333		-
ENSG00000160209		893	861	703	819		-
ENSG00000109861		957	931	568	818.667		-
ENSG00000119048		982	1010	463	818.333		-
ENSG00000147274		658	1140	657	818.333		-
ENSG00000140092		929	658	868	818.333		-
ENSG00000076513		492	913	1049	818		-
ENSG00000184117		755	1230	469	818		-
ENSG00000180914		552	1029	871	817.333		-
ENSG00000129292		790	862	798	816.667		-
ENSG00000172340		703	897	842	814		-
ENSG00000174136		737	843	862	814		-
ENSG00000143641		956	932	552	813.333		-
ENSG00000147677		801	930	709	813.333		-
ENSG00000196199		704	830	905	813		-
ENSG00000184787		786	744	908	812.667		-
ENSG00000135387		858	964	615	812.333		-
ENSG00000186318		960	828	649	812.333		-
ENSG00000101152		803	825	809	812.333		-
ENSG00000173113		1147	1039	250	812		-
ENSG00000114857		691	962	782	811.667		-
ENSG00000103978		941	645	849	811.667		-
ENSG00000158435		819	976	639	811.333		-
ENSG00000055332		956	908	569	811		-
ENSG00000188070		637	766	1030	811		-
ENSG00000111678		967	775	691	811		-
ENSG00000225137		751	955	726	810.667		-
ENSG00000110108		907	932	591	810		-
ENSG00000177697		776	726	927	809.667		-
ENSG00000074201		889	1232	307	809.333		-
ENSG00000086598		872	798	758	809.333		-
ENSG00000119402		1003	975	448	808.667		-
ENSG00000104067		766	1049	608	807.667		-
ENSG00000129625		782	696	942	806.667		-
ENSG00000134333		462	1240	718	806.667		-
ENSG00000105612		878	586	956	806.667		-
ENSG00000126432		888	543	986	805.667		-
ENSG00000128606		843	874	699	805.333		-
ENSG00000107833		857	1022	532	803.667		-
ENSG00000129245		792	1064	555	803.667		-
ENSG00000164828		1133	920	355	802.667		-
ENSG00000153904		603	713	1089	801.667		-
ENSG00000121851		503	744	1156	801		-
ENSG00000101745		867	845	691	801		-
ENSG00000001461		781	936	683	800		-
ENSG00000138768		729	718	950	799		-
ENSG00000135723		600	867	930	799		-
ENSG00000113282		849	901	646	798.667		-
ENSG00000182326		1196	661	539	798.667		-
ENSG00000090266		966	845	584	798.333		-
ENSG00000204843		544	663	1185	797.333		-
ENSG00000032219		534	818	1040	797.333		-
ENSG00000157827		735	1039	617	797		-
ENSG00000112640		590	673	1126	796.333		-
ENSG00000131508		815	906	665	795.333		-
ENSG00000107625		833	956	597	795.333		-
ENSG00000125354		630	801	954	795		-
ENSG00000144867		924	560	899	794.333		-
ENSG00000135837		738	779	864	793.667		-
ENSG00000145860		854	1055	471	793.333		-
ENSG00000101266		609	836	930	791.667		-
ENSG00000143079		671	945	757	791		-
ENSG00000163714		839	993	541	791		-
ENSG00000167193		565	531	1277	791		-
ENSG00000050165		1168	770	432	790		-
ENSG00000143776		973	985	411	789.667		-
ENSG00000157259		517	553	1297	789		-
ENSG00000204592		829	726	811	788.667		-
ENSG00000182872		625	888	853	788.667		-
ENSG00000254332		584	901	879	788		-
ENSG00000171862		800	967	594	787		-
ENSG00000174437		837	912	610	786.333		-
ENSG00000100941		821	1081	457	786.333		-
ENSG00000163848		698	923	736	785.667		ZNF148
ENSG00000131238		910	801	643	784.667		-
ENSG00000171720		705	1033	616	784.667		-
ENSG00000055070		740	842	771	784.333		-
ENSG00000164920		752	788	813	784.333		OSR2
ENSG00000111481		665	953	735	784.333		-
ENSG00000105404		774	678	900	784		-
ENSG00000266402		508	981	862	783.667		-
ENSG00000136010		753	897	697	782.333		-
ENSG00000177425		444	656	1246	782		-
ENSG00000126653		760	975	611	782		-
ENSG00000232112		877	889	578	781.333		-
ENSG00000144810		792	885	667	781.333		-
ENSG00000183087		1229	722	392	781		-
ENSG00000188706		733	643	965	780.333		-
ENSG00000255248		505	927	909	780.333		-
ENSG00000146223		460	543	1335	779.333		-
ENSG00000106244		822	992	522	778.667		-
ENSG00000116350		685	893	751	776.333		-
ENSG00000101199		638	828	861	775.667		-
ENSG00000151694		891	740	694	775		-
ENSG00000127540		597	594	1127	772.667		-
ENSG00000175215		815	1070	432	772.333		-
ENSG00000172428		767	884	665	772		-
ENSG00000146247		627	752	934	771		-
ENSG00000117616		696	1357	257	770		-
ENSG00000148908		575	1039	696	770		-
ENSG00000049449		931	869	509	769.667		-
ENSG00000135679		924	666	718	769.333		-
ENSG00000022267		816	882	607	768.333		-
ENSG00000205730		783	724	798	768.333		-
ENSG00000264229		973	269	1059	767		-
ENSG00000115756		785	971	544	766.667		-
ENSG00000171475		712	859	728	766.333		-
ENSG00000156515		729	925	643	765.667		-
ENSG00000196072		801	711	783	765		-
ENSG00000241685		845	871	578	764.667		-
ENSG00000104852		686	980	628	764.667		-
ENSG00000135631		889	963	440	764		-
ENSG00000254726		589	966	736	763.667		-
ENSG00000215301		822	715	753	763.333		-
ENSG00000100280		840	773	674	762.333		-
ENSG00000085491		708	891	686	761.667		-
ENSG00000151461		640	821	822	761		-
ENSG00000142507		713	825	744	760.667		-
ENSG00000116747		834	846	600	760		-
ENSG00000172348		702	747	829	759.333		-
ENSG00000185728		761	739	778	759.333		-
ENSG00000173546		597	637	1043	759		-
ENSG00000145147		909	880	484	757.667		-
ENSG00000146592		871	809	593	757.667		CREB5
ENSG00000134590		612	642	1019	757.667		-
ENSG00000126351		717	889	665	757		-
ENSG00000154767		574	819	873	755.333		-
ENSG00000056097		854	869	540	754.333		-
ENSG00000140988		524	783	952	753		-
ENSG00000101361		684	719	856	753		-
ENSG00000164096		952	774	531	752.333		-
ENSG00000175348		882	742	632	752		-
ENSG00000083896		669	922	663	751.333		-
ENSG00000108639		681	500	1073	751.333		-
ENSG00000113013		944	774	535	751		-
ENSG00000015171		718	849	686	751		-
ENSG00000188895		776	846	630	750.667		-
ENSG00000143420		879	847	525	750.333		-
ENSG00000147400		613	675	963	750.333		-
ENSG00000221914		686	815	750	750.333		-
ENSG00000108854		569	753	928	750		-
ENSG00000133059		614	766	864	748		-
ENSG00000126267		818	827	599	748		-
ENSG00000131558		521	649	1073	747.667		-
ENSG00000093167		785	893	564	747.333		-
ENSG00000156650		645	843	754	747.333		-
ENSG00000111639		719	777	746	747.333		-
ENSG00000174938		632	591	1019	747.333		-
ENSG00000107949		576	714	951	747		-
ENSG00000165733		769	930	539	746		-
ENSG00000141759		713	779	746	746		-
ENSG00000152492		608	768	860	745.333		-
ENSG00000170791		719	920	597	745.333		-
ENSG00000108578		703	656	877	745.333		-
ENSG00000115694		698	868	669	745		-
ENSG00000132305		609	692	933	744.667		-
ENSG00000116786		791	829	613	744.333		-
ENSG00000136436		718	902	612	744		-
ENSG00000140044		845	876	507	742.667		JDP2
ENSG00000117385		874	819	533	742		-
ENSG00000005700		884	847	495	742		-
ENSG00000005810		739	657	828	741.333		-
ENSG00000100138		745	855	624	741.333		-
ENSG00000107372		1031	788	404	741		-
ENSG00000103275		636	787	800	741		-
ENSG00000241553		745	734	743	740.667		-
ENSG00000164323		806	927	489	740.667		-
ENSG00000160691		727	909	585	740.333		-
ENSG00000189159		612	729	880	740.333		-
ENSG00000049656		1060	726	433	739.667		-
ENSG00000259706		869	1033	316	739.333		-
ENSG00000160075		616	697	904	739		-
ENSG00000062194		747	974	495	738.667		-
ENSG00000065135		683	745	787	738.333		-
ENSG00000055609		641	607	967	738.333		-
ENSG00000163166		781	853	578	737.333		-
ENSG00000112655		889	889	434	737.333		-
ENSG00000157557		682	888	642	737.333		ETS2
ENSG00000020181		818	775	618	737		-
ENSG00000143862		979	865	364	736		-
ENSG00000179912		669	843	694	735.333		-
ENSG00000132635		556	887	762	735		-
ENSG00000072042		940	604	660	734.667		-
ENSG00000100664		768	896	540	734.667		-
ENSG00000182944		733	932	539	734.667		-
ENSG00000115944		947	830	423	733.333		-
ENSG00000188994		553	705	942	733.333		-
ENSG00000168090		691	829	680	733.333		-
ENSG00000023734		828	692	680	733.333		-
ENSG00000123989		955	470	774	733		-
ENSG00000087274		716	871	610	732.333		-
ENSG00000102910		581	681	935	732.333		-
ENSG00000113552		1140	586	470	732		-
ENSG00000105810		761	755	677	731		-
ENSG00000115641		705	1058	428	730.333		-
ENSG00000115652		928	694	567	729.667		-
ENSG00000102974		576	700	911	729		CTCF
ENSG00000147655		588	641	957	728.667		-
ENSG00000138688		759	875	551	728.333		-
ENSG00000119396		814	768	603	728.333		-
ENSG00000063660		771	620	793	728		-
ENSG00000054523		844	797	542	727.667		-
ENSG00000172037		822	656	705	727.667		-
ENSG00000083642		649	782	752	727.667		-
ENSG00000155380		851	827	502	726.667		-
ENSG00000069329		808	850	521	726.333		-
ENSG00000138081		793	952	430	725		-
ENSG00000176438		801	752	622	725		-
ENSG00000173517		627	713	834	724.667		-
ENSG00000213246		702	807	664	724.333		-
ENSG00000077254		511	681	980	724		-
ENSG00000087152		798	961	413	724		-
ENSG00000052802		985	387	799	723.667		-
ENSG00000104412		753	1141	277	723.667		-
ENSG00000145734		704	748	717	723		-
ENSG00000123159		859	725	584	722.667		-
ENSG00000072195		673	920	573	722		-
ENSG00000244509		321	508	1335	721.333		-
ENSG00000198355		793	1009	362	721.333		-
ENSG00000218426		529	527	1107	721		-
ENSG00000205339		801	901	458	720		-
ENSG00000182054		678	1038	443	719.667		-
ENSG00000107290		771	737	648	718.667		-
ENSG00000136830		796	1088	270	718		-
ENSG00000124191		579	808	765	717.333		-
ENSG00000144320		834	777	539	716.667		-
ENSG00000167118		648	801	700	716.333		-
ENSG00000004897		809	782	558	716.333		-
ENSG00000120438		752	958	438	716		-
ENSG00000101849		492	740	915	715.667		-
ENSG00000150593		707	677	760	714.667		-
ENSG00000175854		560	714	869	714.333		-
ENSG00000196465		698	838	607	714.333		-
ENSG00000198677		870	843	427	713.333		-
ENSG00000130640		646	865	629	713.333		-
ENSG00000100403		985	847	308	713.333		-
ENSG00000033867		424	783	931	712.667		-
ENSG00000133872		941	737	460	712.667		-
ENSG00000136146		676	901	557	711.333		-
ENSG00000150316		704	907	522	711		-
ENSG00000160087		782	920	430	710.667		-
ENSG00000111652		1042	838	252	710.667		-
ENSG00000253368		652	880	599	710.333		-
ENSG00000114982		643	765	723	710.333		-
ENSG00000143621		508	461	1161	710		-
ENSG00000139318		757	833	540	710		-
ENSG00000109685		601	899	629	709.667		-
ENSG00000137203		652	734	743	709.667		TFAP2A
ENSG00000112079		678	718	733	709.667		-
ENSG00000166164		425	590	1113	709.333		-
ENSG00000141580		728	864	535	709		-
ENSG00000125656		538	698	891	709		-
ENSG00000242372		523	602	1001	708.667		-
ENSG00000113649		665	871	588	708		-
ENSG00000128923		585	481	1058	708		-
ENSG00000172466		682	748	694	708		ZNF24
ENSG00000166780		804	742	575	707		-
ENSG00000154723		826	673	622	707		-
ENSG00000134287		721	809	590	706.667		-
ENSG00000124201		635	667	817	706.333		-
ENSG00000099995		784	840	495	706.333		-
ENSG00000118873		450	512	1153	705		-
ENSG00000116539		748	762	604	704.667		-
ENSG00000142230		787	775	552	704.667		-
ENSG00000100220		670	791	653	704.667		-
ENSG00000160752		852	709	551	704		-
ENSG00000147027		684	695	732	703.667		-
ENSG00000140259		620	773	718	703.667		-
ENSG00000100625		795	1017	298	703.333		-
ENSG00000205544		455	602	1053	703.333		-
ENSG00000099977		738	986	385	703		-
ENSG00000065978		885	964	259	702.667		-
ENSG00000100348		561	602	943	702		-
ENSG00000138448		812	840	451	701		-
ENSG00000135341		725	881	490	698.667		-
ENSG00000139926		628	846	622	698.667		-
ENSG00000111077		604	1094	397	698.333		-
ENSG00000134684		647	712	735	698		-
ENSG00000119820		593	556	945	698		-
ENSG00000006756		528	646	920	698		-
ENSG00000175756		645	735	713	697.667		-
ENSG00000135842		745	788	560	697.667		-
ENSG00000140682		483	687	923	697.667		-
ENSG00000133275		637	932	524	697.667		-
ENSG00000127774		688	747	656	697		-
ENSG00000198380		736	721	633	696.667		-
ENSG00000220131		634	808	648	696.667		-
ENSG00000175216		718	810	562	696.667		-
ENSG00000092439		836	623	631	696.667		-
ENSG00000158545		553	761	775	696.333		-
ENSG00000172053		566	755	767	696		-
ENSG00000115091		714	803	564	693.667		-
ENSG00000106263		593	724	763	693.333		-
ENSG00000113621		826	740	513	693		-
ENSG00000102241		709	674	696	693		-
ENSG00000109689		631	815	632	692.667		-
ENSG00000186660		732	745	601	692.667		-
ENSG00000099246		868	795	414	692.333		-
ENSG00000013288		699	587	790	692		-
ENSG00000156427		541	812	722	691.667		-
ENSG00000154001		600	723	751	691.333		-
ENSG00000198561		569	703	798	690		-
ENSG00000010244		506	802	761	689.667		-
ENSG00000068489		337	598	1134	689.667		-
ENSG00000115415		882	656	529	689		STAT1
ENSG00000119326		447	798	821	688.667		-
ENSG00000018408		642	638	785	688.333		-
ENSG00000152767		684	838	543	688.333		-
ENSG00000104687		444	486	1132	687.333		-
ENSG00000143569		604	764	690	686		-
ENSG00000069702		878	615	564	685.667		-
ENSG00000148498		512	892	653	685.667		-
ENSG00000076108		497	687	873	685.667		-
ENSG00000109736		569	684	803	685.333		-
ENSG00000077235		547	648	861	685.333		-
ENSG00000092010		697	813	545	685		-
ENSG00000106609		845	706	502	684.333		-
ENSG00000165678		648	658	746	684		-
ENSG00000006831		554	582	916	684		-
ENSG00000136636		608	868	573	683		-
ENSG00000086065		806	865	378	683		-
ENSG00000149948		733	777	539	683		-
ENSG00000151327		624	810	615	683		-
ENSG00000048740		819	486	738	681		-
ENSG00000168894		585	711	746	680.667		-
ENSG00000111530		577	689	775	680.333		-
ENSG00000184867		681	786	573	680		-
ENSG00000164713		1217	564	258	679.667		-
ENSG00000204842		661	797	580	679.333		-
ENSG00000168807		542	655	841	679.333		-
ENSG00000178035		635	714	688	679		-
ENSG00000074696		841	693	501	678.333		-
ENSG00000083168		692	814	528	678		-
ENSG00000084623		506	690	837	677.667		-
ENSG00000168175		634	740	658	677.333		-
ENSG00000158669		618	645	768	677		-
ENSG00000155363		403	585	1041	676.333		-
ENSG00000160213		1102	677	248	675.667		-
ENSG00000166130		928	731	366	675		-
ENSG00000140983		448	659	918	675		-
ENSG00000158828		645	832	546	674.333		-
ENSG00000135018		714	824	484	674		-
ENSG00000100612		785	625	612	674		-
ENSG00000124098		735	764	522	673.667		-
ENSG00000169432		788	859	371	672.667		-
ENSG00000128591		559	659	800	672.667		-
ENSG00000155827		616	622	780	672.667		-
ENSG00000164944		692	864	461	672.333		-
ENSG00000197894		981	723	312	672		-
ENSG00000187498		635	870	509	671.333		-
ENSG00000076043		863	831	318	670.667		-
ENSG00000125686		733	680	598	670.333		-
ENSG00000186432		753	745	510	669.333		-
ENSG00000131013		636	762	608	668.667		-
ENSG00000145012		671	785	549	668.333		-
ENSG00000131171		608	657	739	668		-
ENSG00000204977		532	637	834	667.667		-
ENSG00000178913		781	720	500	667		-
ENSG00000182197		734	775	492	667		-
ENSG00000173786		788	805	408	667		-
ENSG00000169641		677	672	650	666.333		-
ENSG00000265241		495	696	807	666		-
ENSG00000131871		775	717	506	666		-
ENSG00000156639		1027	710	258	665		-
ENSG00000111144		721	878	396	665		-
ENSG00000092621		592	767	633	664		-
ENSG00000115419		672	782	538	664		-
ENSG00000103111		590	640	762	664		-
ENSG00000234851		382	627	982	663.667		-
ENSG00000090520		559	524	907	663.333		-
ENSG00000100401		514	630	846	663.333		-
ENSG00000129235		643	765	581	663		-
ENSG00000132688		538	761	687	662		-
ENSG00000188229		708	962	316	662		-
ENSG00000101126		532	811	643	662		-
ENSG00000265491		766	723	494	661		-
ENSG00000107937		634	625	723	660.667		-
ENSG00000076716		920	597	464	660.333		-
ENSG00000166803		483	990	508	660.333		-
ENSG00000075420		707	632	641	660		-
ENSG00000140262		646	873	460	659.667		TCF12
ENSG00000257103		917	853	208	659.333		-
ENSG00000070831		784	663	530	659		-
ENSG00000186566		587	630	760	659		-
ENSG00000239809		603	749	625	659		-
ENSG00000164902		626	696	650	657.333		-
ENSG00000164916		516	606	850	657.333		FOXK1
ENSG00000163811		564	559	846	656.333		-
ENSG00000145391		814	813	337	654.667		-
ENSG00000164024		597	825	541	654.333		-
ENSG00000085662		422	533	1008	654.333		-
ENSG00000041982		613	439	911	654.333		-
ENSG00000005007		806	747	410	654.333		-
ENSG00000116117		638	619	704	653.667		-
ENSG00000244754		653	745	563	653.667		-
ENSG00000144028		654	834	471	653		-
ENSG00000114450		544	679	735	652.667		-
ENSG00000114127		616	735	606	652.333		-
ENSG00000133895		605	859	492	652		-
ENSG00000125968		243	697	1016	652		-
ENSG00000180340		631	663	661	651.667		-
ENSG00000144455		790	567	595	650.667		-
ENSG00000165813		649	767	536	650.667		-
ENSG00000170855		659	648	644	650.333		-
ENSG00000132386		1018	593	340	650.333		-
ENSG00000178988		591	774	585	650		-
ENSG00000100387		570	605	775	650		-
ENSG00000127663		418	621	910	649.667		-
ENSG00000198707		663	816	469	649.333		-
ENSG00000164244		676	784	487	649		-
ENSG00000182752		675	736	536	649		-
ENSG00000134697		682	771	493	648.667		-
ENSG00000185963		586	685	675	648.667		-
ENSG00000101109		532	621	791	648		-
ENSG00000108826		594	659	690	647.667		-
ENSG00000182628		635	972	336	647.667		-
ENSG00000131100		859	689	395	647.667		-
ENSG00000157933		490	588	864	647.333		-
ENSG00000101079		583	903	456	647.333		-
ENSG00000196968		697	566	676	646.333		-
ENSG00000105821		593	755	590	646		-
ENSG00000166135		678	724	536	646		-
ENSG00000102753		722	733	482	645.667		-
ENSG00000119632		592	698	646	645.333		-
ENSG00000116685		619	749	567	645		-
ENSG00000129003		860	593	482	645		-
ENSG00000090097		602	734	596	644		-
ENSG00000163453		1184	575	173	644		-
ENSG00000154305		686	667	578	643.667		-
ENSG00000127481		406	523	1000	643		-
ENSG00000084463		713	707	509	643		-
ENSG00000084636		644	470	814	642.667		-
ENSG00000134759		604	743	580	642.333		-
ENSG00000144566		520	701	705	642		-
ENSG00000187240		601	676	649	642		-
ENSG00000128585		425	466	1034	641.667		-
ENSG00000074416		566	690	668	641.333		-
ENSG00000156011		638	793	493	641.333		-
ENSG00000087470		518	604	801	641		-
ENSG00000166272		696	648	577	640.333		-
ENSG00000038382		545	781	593	639.667		-
ENSG00000167693		534	662	723	639.667		-
ENSG00000174953		688	714	516	639.333		-
ENSG00000197006		552	669	697	639.333		-
ENSG00000104979		623	690	605	639.333		-
ENSG00000163785		696	690	531	639		-
ENSG00000084652		684	706	525	638.333		-
ENSG00000165417		803	881	231	638.333		-
ENSG00000025293		460	605	850	638.333		-
ENSG00000068878		505	659	750	638		-
ENSG00000147416		855	709	350	638		-
ENSG00000105568		518	610	786	638		-
ENSG00000157954		596	706	608	636.667		-
ENSG00000113648		756	722	431	636.333		-
ENSG00000198715		836	515	556	635.667		-
ENSG00000114126		568	761	578	635.667		-
ENSG00000137106		726	824	357	635.667		-
ENSG00000077312		388	789	730	635.667		-
ENSG00000034152		662	663	581	635.333		-
ENSG00000168906		733	906	266	635		-
ENSG00000182158		511	847	547	635		CREB3L2
ENSG00000135677		854	517	534	635		-
ENSG00000111843		886	806	212	634.667		-
ENSG00000181555		683	815	405	634.333		-
ENSG00000099956		702	867	334	634.333		-
ENSG00000204138		393	527	982	634		-
ENSG00000136731		641	602	659	634		-
ENSG00000163520		714	998	189	633.667		-
ENSG00000157216		578	701	621	633.333		-
ENSG00000120265		652	678	569	633		-
ENSG00000156261		605	812	482	633		-
ENSG00000166482		753	527	618	632.667		-
ENSG00000148175		828	678	391	632.333		-
ENSG00000091039		796	766	335	632.333		-
ENSG00000140740		616	765	511	630.667		-
ENSG00000197982		829	510	552	630.333		-
ENSG00000150760		608	750	533	630.333		-
ENSG00000130811		421	470	993	628		-
ENSG00000039123		575	741	567	627.667		-
ENSG00000165322		833	755	295	627.667		-
ENSG00000185722		809	784	290	627.667		-
ENSG00000172216		777	746	359	627.333		CEBPB
ENSG00000130766		763	627	491	627		-
ENSG00000100417		596	774	510	626.667		-
ENSG00000235013		409	523	946	626		-
ENSG00000184216		545	474	857	625.333		-
ENSG00000198858		532	593	751	625.333		-
[truncated: 56,238 more rows]

## Sheet: Supplementary Table S2
Supplementary Table S2: Candidate Transcription factors for ChIP based on literature research
Gene symbol	GeneID (Ensembl)	Candidate gene for a nsCL/P risk locus (Pubmed ID)	Evidence for relevance of TF in craniofacial development (Pubmed ID)	Expression in HEPM cells (Average no. of 3'RNA-seq reads)a
ARID3B	ENSG00000179361	15q24: Lead SNPs rs28689146 (chr15:75005575) and rs11072496 (chr15:74920532) Ludwig et al. 2017 (PMID: 28087736)	-	4
CMYC	ENSG00000136997	8q24: Lead SNP: rs987525 (chr8:129946154) Birnbaum et al. 2009 (PMID: 19270707)	Zhu et al. 2012 (PMID: 22573578)	34
FOXE1	ENSG00000178919	9q22: Lead SNP: rs3758249 (chr9:100614140) Moreno et al. 2009 (PMID: 19779022)	De Felice et al. 1998 (PMID: 9697704); Meng et al. 2012 (PMID: 22304410)	not expressed
FOXF2	ENSG00000137273	-	Bu et al. 2015 (PMID: 26278207); Moussavi et al. 2016 (PMID: 27180663); Xu et al. 2016 (PMID: 26745863); Everson et al. 2017 (PMID: 28506991)	464
GRHL2	ENSG00000083307	-	Pyrgaki et al. 2011 (PMID: 21377456); Menke et al. 2015 (PMID: 26177923); Carpinelli et al. 2017 (PMID: 28697314)	not expressed
GRHL3	ENSG00000158055	-	Peyrard-Janvid et al. 2014 (PMID: 24360809); Leslie et al. 2016 (PMID: 27018472); Mangold et al. 2016 (PMID: 27018475); Capinelli et al. 2017 (PMID: 28697314)	not expressed
GSC	ENSG00000133937	14q32.13: Lead SNPs rs1243572 (chr14:95379499) and rs1243573 (chr14:95379583) Yu et al. 2017 (PMID: 28232668)	Boucher et al. 2000 (PMID: 10853824); Shao et al. 2016 (PMID: 27126000)	not expressed
HOXA2	ENSG00000105996	-	Rijli et al. 1994 (PMID: 7903601); Grammatopoulos et al. 2000 (PMID: 11076757); Nazarali et al. 2000 (PMID: 10789828); Pasqualetti et al. 2001 (PMID: 11076758); Smith et al. 2009 (PMID: 19653318)	not expressed
IRF6	ENSG00000117595	1q32.2: Lead SNPs rs642961 (chr1:209989270) and rs861020 (chr1:209977111) Rahimov et al. 2008 (PMID: 18836445); Beaty et al. 2010 (PMID: 20436469)	Kondo et al. 2002 (PMID: 12219090); Zucchero et al. 2004 (PMID: 15317890); Ingraham et al.2006 (PMID: 17041601); Whale et al. 2006 (PMID: 16245336 ); Parada-Sanchez et al. 2017 (PMID: 28767310)	16
LHX8	ENSG00000162624	-	Zhao et al. 1999 (PMID: 10611327); Nikopensius et al. 2011 (PMID: 21462296); Yıldırım et al. 2014 (PMID: 23860042); Cesario et al. 2015 (PMID: 26071365)	289
MAFB	ENSG00000204103	20q12: Lead SNP rs13041247 (chr20:39269074) Beaty et al. 2010 (PMID: 20436469)	Miller et al. 2014 (PMID:24738728)	2
MSX1	ENSG00000163132	4p16: Lead SNPs rs34246903 (chr4:4794195) and rs1907989 (chr4:4818925) Yu et al. 2017 (PMID: 28232668)	Lidral et al. 1998 (PMID: 9683588); Bendall et al. 2000 (PMID: 10773441); Hilliard et al. 2005 (PMID: 16313398); Salahshourifar et al. 2011 (PMID: 21866112); Medio et al. 2012 (PMID: 23055979); Zhou et al. 2013 (PMID: 24173808)	537
OSR2	ENSG00000164920	-	Lan et al. 2004 (PMID: 15175245); Zhou et al. 2013 (PMID: 24173808); Fu et al. 2017 (PMID: 28731788)	784
PAX7	ENSG00000009709	1p36: Lead SNP rs742071 (chr1:18979874) Ludwig et al. 2012 (PMID: 22863734)	Gowans et al. 2016 (PMID: 27369588)	not expressed
PAX9	ENSG00000198807	-	Peters et al. 1998 (PMID: 9732271); Hilliard et al. 2005 (PMID: 16313398); Zhou et al. 2013 (PMID: 24173808); Li et al. 2019 (PMID: 30583699)	314
SOX4	ENSG00000124766	-	Goldsworthy et al. 2008 (PMID: 18477811); Seelan et al. 2013 (PMID: 23566091);	6106
TBX1	ENSG00000184058	-	Goudy et al. 2010 (PMID: 20214979); Funato et al. 2012 (PMID: 22371266); Brock et al. 2016 (PMID: 26689739)	7
TBX22	ENSG00000122145	-	Braybrook et al. 2001 (PMID: 11559848); Marçano et al. 2004 (PMID: 14729838); Liu et al. 2008 (PMID: 18948418)	not expressed
TFAP2A	ENSG00000137203	6p24 Lead SNP: rs9381107 (chr6:9469238) Yu et al. 2017 (PMID: 28232668)	Schorle et al. 1996 (PMID: 8622765); Rahimov et al. 2008 (PMID: 18836445); Milunsky et al. 2008 (PMID: 18423521); McDade et al. 2012 (PMID: 22573176), Green et al. 2014 (PMID: 25381013)	710
TP63	ENSG00000073282	3q28: Lead SNPrs76479869 (chr3:189553372) Leslie et al. 2017 (PMID: 28054174)	Barrow et al. 2002 (PMID: 12161593); McDade et al.2012 (PMID: 22573176); Richardson et al. 2017 (PMID: 28604778); Liu et al. 2018 (PMID: 29341488)	not expressed
TWIST1	ENSG00000122691	-	Howard et al. 1997 (PMID: 8988166); Soo et al. 2002 (PMID: 12086465); Bildsoe et al. 2009 (PMID: 27546376); Fakhouri et al. 2017 (PMID: 28769044)	1563
VAX1	ENSG00000148704	10q25: Lead SNP rs7078160 (chr10:118827560) Mangold et al. 2009 (PMID: 20023658)	Bertuzzi et al. 1999 (PMID: 10601035); Slavotinek et al. 2012 (PMID: 22095910); Geoghegan et al. 2017 (PMID: 28771384)	not expressed
a - Average number of 3'-mRNA-seq reads (Supplementary Table S1). Methods provided in the text.

## Sheet: Supplementary Table S3
Supplementary Table S3: TFAP2A binding peaks in HEPM cells replicate 1
Chromosome	Start	End	Scorea	Signalb	p-valuec	q-valuec	Relative position of summitd
1	935503	935811	13	3.5715	4.64045e-05	0.0485467	170
1	948591	948848	56	5.21752	7.61711e-10	2.39651e-06	231
1	1014860	1015084	88	6.77247	2.91615e-13	1.40929e-09	143
1	1051289	1051666	82	6.1958	1.13329e-12	5.07142e-09	221
1	1241223	1241542	26	4.43361	1.4288e-06	0.00241835	99
1	1242823	1243069	28	4.46437	7.71205e-07	0.00139733	97
1	1294840	1295604	75	6.62807	7.7992e-12	3.10542e-08	132
1	1623948	1624221	46	5.35725	8.81516e-09	2.3369e-05	171
1	1624557	1625068	97	7.58944	3.38221e-14	1.79407e-10	188
1	1790859	1791073	131	8.92875	9.32932e-18	7.0899e-14	112
1	1822916	1823160	34	4.69675	1.87258e-07	0.000376747	113
1	2139771	2140256	292	12.3916	2.43933e-34	5.86692e-30	163
1	2221542	2221791	123	8.69901	6.63499e-17	4.72172e-13	104
1	2466426	2466648	54	5.91149	1.15282e-09	3.47552e-06	72
1	3192529	3192900	78	6.86764	3.1886e-12	1.35369e-08	276
1	3439292	3439586	109	8.3746	1.75788e-15	1.0963e-11	202
1	3459470	3460362	258	13.3931	7.20659e-31	1.41804e-26	261
1	6550053	6550408	46	4.59782	9.57525e-09	2.48062e-05	49
1	6930267	6930868	132	7.82628	8.18917e-18	6.27899e-14	181
1	7020386	7021036	354	17.2418	9.99033e-41	3.43867e-36	243
1	7373361	7373705	312	13.9212	1.92097e-36	5.1941e-32	119
1	7530988	7531228	152	9.04543	5.74381e-20	5.25715e-16	110
1	7586665	7586952	139	9.4295	1.38973e-18	1.12844e-14	125
1	7609447	7609722	305	15.1088	9.65917e-36	2.51866e-31	113
1	8021385	8021716	102	7.36755	1.07992e-14	6.12844e-11	170
1	8454943	8455211	192	11.1609	4.23819e-24	5.32121e-20	139
1	8523655	8524085	58	5.99529	4.11576e-10	1.31971e-06	304
1	8938886	8939242	42	4.89961	2.40032e-08	5.7491e-05	194
1	8963689	8964284	494	21.6755	5.03501e-55	3.51722e-50	476
1	9826851	9827104	86	7.38936	4.54151e-13	2.1732e-09	187
1	10488053	10488374	531	21.9764	8.43529e-59	6.95168e-54	215
1	11538912	11539165	26	4.43361	1.4288e-06	0.00241835	93
1	11741261	11741749	146	9.85248	2.78394e-19	2.45957e-15	228
1	11862703	11862924	37	4.91081	8.60478e-08	0.000189548	167
1	12193086	12193331	17	3.94099	1.26412e-05	0.0161447	55
1	12203725	12204025	312	12.0693	2.33018e-36	6.28189e-32	141
1	12213461	12213846	46	4.97211	8.97884e-09	2.3369e-05	322
1	12221754	12222013	92	6.5219	1.16472e-13	5.88966e-10	209
1	12540905	12541121	209	10.1555	8.00461e-26	1.12411e-21	127
1	12662222	12662534	88	7.02192	2.89334e-13	1.4023e-09	213
1	14698671	14698925	155	9.82162	3.08795e-20	2.93022e-16	99
1	15221261	15221501	53	4.88518	1.38404e-09	4.02893e-06	221
1	15273039	15273238	17	3.94099	1.26412e-05	0.0161447	71
1	15280610	15280981	109	8.3746	1.75788e-15	1.0963e-11	204
1	15322972	15323443	54	5.91149	1.15282e-09	3.47552e-06	409
1	15736055	15736361	64	6.36612	1.04513e-10	3.555e-07	193
1	15850469	15850910	175	9.79921	2.40281e-22	2.67159e-18	301
1	16007041	16007434	608	25.1238	1.05752e-66	1.2735e-61	262
1	16087154	16087798	121	7.50018	9.54575e-17	6.74979e-13	199
1	16125562	16125792	121	7.50018	9.54575e-17	6.74979e-13	92
1	16126477	16126889	167	9.9133	1.8954e-21	1.95718e-17	297
1	16403464	16403713	146	9.85248	2.78394e-19	2.45957e-15	116
1	16424064	16424329	55	5.74433	1.03906e-09	3.16002e-06	132
1	16471611	16471888	73	6.03756	1.28843e-11	5.00104e-08	167
1	16500045	16500408	155	8.04618	3.32476e-20	3.10921e-16	198
1	16502345	16503014	353	15.0757	1.32437e-40	4.48528e-36	254
1	16693999	16694245	64	6.40411	9.07862e-11	3.23236e-07	134
1	16947560	16947906	676	15.5806	1.35167e-73	2.25528e-68	178
1	17278154	17278393	313	13.945	1.74305e-36	4.75762e-32	143
1	17307146	17307397	54	5.91149	1.15282e-09	3.47552e-06	107
1	17534586	17534821	75	6.89673	6.64431e-12	2.72772e-08	124
1	17560319	17560534	37	4.1097	7.6745e-08	0.000169871	139
1	17565965	17566222	98	7.88198	2.91179e-14	1.58391e-10	161
1	17613968	17614229	306	15.1636	7.80549e-36	2.03962e-31	152
1	17896060	17896343	14	3.66274	3.3714e-05	0.0364443	47
1	17914585	17915247	75	6.89673	6.64431e-12	2.72772e-08	298
1	17959096	17959327	158	10.3451	1.3622e-20	1.33052e-16	91
1	18201046	18201337	28	4.46437	7.71205e-07	0.00139733	219
1	18205295	18205546	18	3.76893	9.448e-06	0.0128283	45
1	19722276	19722647	556	21.4788	2.64692e-61	2.43764e-56	132
1	19772434	19772633	42	5.24479	2.55429e-08	5.99142e-05	149
1	19775113	19775788	78	4.87027	3.13394e-12	1.33315e-08	152
1	19777378	19777587	52	4.62341	2.05641e-09	5.89318e-06	171
1	20700283	20700479	47	5.41581	7.11312e-09	1.89815e-05	98
1	21023180	21023895	469	20.6579	1.67352e-52	1.03214e-47	358
1	21564901	21565393	480	14.8977	1.42676e-53	9.33125e-49	297
1	21629960	21630295	101	6.84799	1.14062e-14	6.45372e-11	102
1	21639718	21639960	231	10.7611	3.93007e-28	6.54787e-24	138
1	21649604	21649867	36	4.86059	1.03267e-07	0.000221983	44
1	21672098	21672410	92	7.5436	1.03693e-13	5.25158e-10	139
1	22188504	22188789	88	6.78407	2.7874e-13	1.37214e-09	95
1	22196355	22196588	371	16.9646	2.02502e-42	7.67803e-38	96
1	22774027	22774471	132	7.82628	8.18917e-18	6.27899e-14	136
1	22778724	22778941	42	5.12373	2.07467e-08	5.01741e-05	163
1	23039077	23039370	75	6.69656	6.03865e-12	2.52872e-08	118
1	23523300	23523703	65	6.00016	8.23474e-11	2.94185e-07	87
1	23866318	23866521	35	4.92624	1.45683e-07	0.000308418	106
1	23887997	23888386	34	4.52271	1.90647e-07	0.000380961	207
1	23888764	23889064	52	4.62341	2.05641e-09	5.89318e-06	243
1	24620855	24621121	133	9.35985	5.41988e-18	4.27839e-14	141
1	24742098	24742293	75	6.89673	6.64431e-12	2.72772e-08	85
1	24842089	24842470	211	12.3156	5.0113e-26	7.24136e-22	141
1	25010249	25010609	155	9.82398	3.06027e-20	2.90543e-16	87
1	25069920	25070898	1333	42.4115	2.12149e-140	4.68932e-134	571
1	25071228	25071561	88	6.77247	2.91615e-13	1.40929e-09	273
1	25281686	25281878	119	8.747	1.58001e-16	1.04812e-12	103
1	25573958	25574154	150	9.20025	1.03205e-19	9.26787e-16	130
1	25756480	25756789	35	4.92624	1.45683e-07	0.000308418	151
1	26034212	26034749	456	20.3317	3.64552e-51	2.09831e-46	172
1	26100004	26100424	243	11.0872	2.3844e-29	4.26373e-25	142
1	26185681	26186083	96	6.322	3.97292e-14	2.07319e-10	276
1	26219007	26219477	491	20.5361	1.06957e-54	7.28434e-50	172
1	26947074	26947403	55	5.80369	8.34642e-10	2.5875e-06	159
1	27191642	27191867	18	3.76893	9.448e-06	0.0128283	59
1	27325848	27326199	148	7.44883	1.66318e-19	1.48207e-15	187
1	27492736	27492980	35	4.92624	1.45683e-07	0.000308418	218
1	27626054	27626322	96	7.51182	4.532e-14	2.35223e-10	103
1	27648444	27648689	109	7.53786	1.98715e-15	1.21149e-11	90
1	27863466	27863678	15	3.74393	2.53519e-05	0.0280046	157
1	27866915	27867344	276	11.2072	1.05721e-32	2.31462e-28	100
1	27985419	27985967	205	11.6074	2.01753e-25	2.77517e-21	105
1	28051964	28052371	229	12.3724	6.71243e-28	1.09046e-23	225
1	28628162	28628660	121	8.86723	1.00267e-16	7.03947e-13	386
1	28696204	28696655	35	4.92624	1.45683e-07	0.000308418	318
1	29064115	29064454	125	8.53954	4.12069e-17	2.97037e-13	154
1	29451121	29451390	27	4.41871	9.08762e-07	0.00159695	173
1	29508324	29508603	75	6.69656	6.03865e-12	2.52872e-08	143
1	30159208	30159447	184	11.3303	2.8442e-23	3.35738e-19	134
1	30161469	30161730	25	3.91314	1.90261e-06	0.00298174	92
1	30181827	30182729	1197	41.3804	1.30038e-126	1.94661e-120	263
1	30531888	30532223	679	17.6475	6.02726e-74	1.02374e-68	112
1	30851885	30852293	41	5.22512	2.7441e-08	6.42717e-05	110
1	31289338	31289681	178	10.9664	1.14522e-22	1.2944e-18	240
1	31296895	31297428	152	9.04543	5.74381e-20	5.25715e-16	121
1	31406818	31407011	54	5.91149	1.15282e-09	3.47552e-06	104
1	31449805	31450230	88	7.02192	2.89334e-13	1.4023e-09	222
1	31480329	31480530	227	10.5381	1.02374e-27	1.64532e-23	94
1	31625395	31625586	141	8.66853	8.36238e-19	6.92134e-15	77
1	32092114	32092407	131	8.92875	9.32932e-18	7.0899e-14	114
1	32140361	32140702	158	10.3451	1.3622e-20	1.33052e-16	91
1	32166516	32167212	46	4.97211	8.97884e-09	2.3369e-05	54
1	32221030	32221235	155	9.82162	3.08795e-20	2.93022e-16	112
1	32253956	32254271	115	7.67329	4.05061e-16	2.62506e-12	200
1	32403971	32404193	65	6.25012	7.34565e-11	2.6671e-07	175
1	32701772	32702191	394	15.0004	7.64117e-45	3.27409e-40	185
1	32757448	32757750	13	3.5715	4.64045e-05	0.0485467	73
1	33004530	33005061	140	9.50022	1.06228e-18	8.67401e-15	383
1	33168094	33170004	56	5.21752	7.61711e-10	2.39651e-06	360
1	33263841	33264111	329	13.3699	3.35282e-38	1.00942e-33	148
1	33282517	33283046	27	4.41871	9.08762e-07	0.00159695	99
1	33283443	33283806	14	3.66274	3.3714e-05	0.0364443	227
1	33629167	33629610	320	15.5666	3.36062e-37	9.48899e-33	169
1	33685561	33685904	143	9.37519	5.49301e-19	4.68317e-15	101
1	33899455	33899648	130	8.27746	1.23441e-17	9.13819e-14	89
1	35438988	35439402	238	13.3008	7.5504e-29	1.31492e-24	152
1	35450362	35450967	86	7.143	4.65715e-13	2.1732e-09	232
1	35914834	35915213	53	5.83134	1.54864e-09	4.48085e-06	248
1	36621292	36621753	118	8.39556	2.0985e-16	1.38315e-12	173
1	36632657	36632900	121	8.86723	1.00267e-16	7.03947e-13	123
1	36792953	36793173	69	6.03028	3.15537e-11	1.18946e-07	192
1	36818579	36818802	133	9.02635	6.43413e-18	4.96421e-14	106
1	38466014	38466210	27	4.41871	9.08762e-07	0.00159695	90
1	39555603	39555927	17	3.94099	1.26412e-05	0.0161447	52
1	39670833	39671110	538	19.9753	1.72524e-59	1.47679e-54	165
1	40042535	40042818	18	3.76893	9.448e-06	0.0128283	74
1	41157933	41158156	40	4.95665	3.83213e-08	8.87095e-05	125
1	41410035	41410246	30	3.85284	4.29705e-07	0.000798638	95
1	42137920	42138664	752	25.2518	2.29008e-81	5.45959e-76	185
1	42421219	42421586	86	7.38936	4.54151e-13	2.1732e-09	153
1	42631301	42631557	17	3.94099	1.26412e-05	0.0161447	237
1	42675560	42675784	86	7.38936	4.54151e-13	2.1732e-09	99
1	43423329	43423563	26	4.43361	1.4288e-06	0.00241835	148
1	43429408	43429645	146	9.85248	2.78394e-19	2.45957e-15	171
1	43671482	43671965	64	5.54361	9.19052e-11	3.23236e-07	241
1	43958624	43958961	134	9.12387	4.44007e-18	3.51998e-14	115
1	44300812	44301060	274	10.5311	1.46791e-32	3.18442e-28	124
1	44395282	44395531	238	13.3008	7.5504e-29	1.31492e-24	101
1	44495855	44496131	26	4.03552	1.19179e-06	0.00206576	255
1	44793400	44793864	931	33.4747	1.29533e-99	7.24419e-94	305
1	45097331	45097640	13	3.36293	4.16831e-05	0.0439359	189
1	45265274	45265909	97	7.58944	3.38221e-14	1.79407e-10	251
1	45272787	45273244	313	15.1789	1.52332e-36	4.19778e-32	212
1	46016164	46016666	59	5.65339	3.07397e-10	1.00876e-06	267
1	46050080	46050620	67	5.13712	4.45564e-11	1.63441e-07	316
1	46337700	46338051	121	7.50018	9.54575e-17	6.74979e-13	241
1	46502811	46503098	121	8.86723	1.00267e-16	7.03947e-13	84
1	46594121	46594382	152	9.34784	5.80363e-20	5.25715e-16	86
1	47069899	47070286	152	9.04543	5.74381e-20	5.25715e-16	137
1	47077474	47077820	211	12.3156	5.0113e-26	7.24136e-22	114
1	47874867	47875461	339	16.7492	3.39782e-39	1.07253e-34	306
1	48960890	48961152	46	4.59782	9.57525e-09	2.48062e-05	191
1	49085199	49085534	281	14.7787	3.37396e-33	7.63133e-29	114
1	51110183	51110374	85	6.80018	6.73504e-13	3.05007e-09	153
1	51985143	51985344	32	4.5436	3.26866e-07	0.000618743	165
1	52033389	52033810	165	10.163	2.48571e-21	2.55229e-17	135
1	52308010	52308205	65	6.25012	7.34565e-11	2.6671e-07	126
1	52456225	52456441	55	5.80369	8.34642e-10	2.5875e-06	142
1	53128349	53128695	326	14.3219	7.57478e-38	2.23146e-33	159
1	53421464	53421807	36	4.86059	1.03267e-07	0.000221983	91
1	53662469	53662721	32	4.23923	2.9858e-07	0.000572836	67
1	53791679	53791916	26	4.43361	1.4288e-06	0.00241835	83
1	54204973	54205218	18	3.58704	1.12166e-05	0.0147255	41
1	55352932	55353488	61	5.17255	1.8913e-10	6.34059e-07	238
1	55400599	55400817	496	20.3422	3.54201e-55	2.48239e-50	86
1	55866184	55866392	34	4.52271	1.90647e-07	0.000380961	87
1	55894883	55895443	51	5.70013	2.50813e-09	7.11885e-06	272
1	55972527	55972948	364	16.1091	1.09653e-41	3.9433e-37	232
1	56161748	56162137	64	6.40411	9.07862e-11	3.23236e-07	159
1	56184472	56184728	110	6.4214	1.37531e-15	8.63217e-12	86
1	56666094	56666505	416	17.933	4.46129e-47	2.14082e-42	315
1	57298050	57298265	329	13.3699	3.35282e-38	1.00942e-33	88
1	58898373	58898889	197	11.1014	1.4308e-24	1.8412e-20	298
1	59193082	59193509	612	18.6786	4.58818e-67	5.59577e-62	196
1	59219846	59220223	101	7.60865	1.17317e-14	6.59068e-11	105
1	59280882	59281114	129	9.09341	1.48861e-17	1.09353e-13	87
1	59305669	59306008	40	4.94054	4.06612e-08	9.35449e-05	204
1	59306213	59306499	59	5.83989	3.3808e-10	1.08698e-06	124
1	59511750	59512107	121	8.86723	1.00267e-16	7.03947e-13	169
1	59522863	59523073	28	4.46437	7.71205e-07	0.00139733	66
1	61340339	61340569	34	4.71263	1.76754e-07	0.000356673	87
1	61623189	61623464	197	9.78284	1.4668e-24	1.87465e-20	94
1	64128548	64128852	59	5.65339	3.07397e-10	1.00876e-06	200
1	64465404	64466018	620	24.8036	6.85015e-68	8.76133e-63	442
1	64546701	64546960	445	19.1968	5.11941e-50	2.80079e-45	121
1	64638259	64638659	96	5.50863	4.74865e-14	2.45121e-10	306
1	64639381	64639602	82	6.1958	1.13329e-12	5.07142e-09	90
1	64809137	64809509	450	18.5874	1.53204e-50	8.64032e-46	183
1	65640290	65640482	141	8.66853	8.36238e-19	6.92134e-15	107
1	65713484	65713922	882	32.3008	1.22157e-94	5.33003e-89	184
1	65980441	65980687	138	8.80023	1.58708e-18	1.28727e-14	137
1	66227887	66228109	94	7.62878	7.5339e-14	3.84716e-10	106
1	66277623	66277915	44	5.41886	1.35266e-08	3.44398e-05	206
1	66279740	66279972	78	6.40718	3.0507e-12	1.3161e-08	111
1	66692770	66692965	42	4.89961	2.40032e-08	5.7491e-05	142
1	66727386	66728545	398	14.0808	3.07844e-45	1.33961e-40	689
1	66902159	66902496	61	5.17255	1.8913e-10	6.34059e-07	244
1	67005255	67005557	157	9.96449	1.78756e-20	1.70942e-16	113
1	67012175	67012403	20	4.01794	6.29695e-06	0.00904087	178
1	67391162	67391356	35	4.92624	1.45683e-07	0.000308418	110
1	67518698	67518912	75	6.89673	6.64431e-12	2.72772e-08	134
1	67896083	67896336	24	4.3074	2.246e-06	0.00343479	93
1	67933900	67934263	476	20.0897	3.97027e-53	2.50605e-48	231
1	68036401	68036660	18	3.76893	9.448e-06	0.0128283	9
1	68145472	68145753	603	23.2923	3.60197e-66	4.24522e-61	136
1	68231932	68232161	13	3.5715	4.64045e-05	0.0485467	47
1	68257536	68258250	663	24.7647	2.92745e-72	4.59685e-67	400
1	68297699	68297953	40	4.56533	4.35873e-08	9.99448e-05	112
1	68639538	68639797	129	7.42211	1.52447e-17	1.11915e-13	88
1	68808433	68808644	150	9.52188	9.74765e-20	8.76395e-16	108
1	68918991	68919455	568	22.2028	1.46403e-62	1.43354e-57	183
1	70876511	70876777	24	3.59599	2.25964e-06	0.00344921	238
1	75545370	75546433	848	27.5132	3.80776e-91	1.39939e-85	436
1	76402673	76403203	504	21.2916	5.48946e-56	3.95922e-51	228
1	76435142	76435458	101	6.84799	1.14062e-14	6.45372e-11	265
1	77976947	77977167	149	9.79164	1.12225e-19	1.00559e-15	125
1	78148456	78148662	17	3.94099	1.26412e-05	0.0161447	115
1	78149156	78149397	192	11.1609	4.23819e-24	5.32121e-20	132
1	78225259	78225565	121	8.86723	1.00267e-16	7.03947e-13	277
1	78298756	78299079	132	7.82628	8.18917e-18	6.27899e-14	110
1	78340519	78341047	199	10.553	8.64868e-25	1.15531e-20	157
1	78443509	78444188	153	8.47847	5.3454e-20	4.93685e-16	410
1	78769464	78769655	64	5.54361	9.19052e-11	3.23236e-07	96
1	78885027	78885222	26	4.43361	1.4288e-06	0.00241835	46
1	81640544	81640808	55	5.80369	8.34642e-10	2.5875e-06	148
1	85069223	85070082	649	25.0005	7.07815e-71	1.0439e-65	562
1	85085137	85085495	30	4.57842	5.11705e-07	0.000944757	46
1	85086215	85086517	34	4.87816	1.73432e-07	0.000350598	250
1	85156026	85156226	30	4.56194	5.42988e-07	0.00099607	108
1	85193424	85193670	87	7.22108	3.47456e-13	1.67352e-09	145
1	85320182	85320409	65	6.25012	7.34565e-11	2.6671e-07	91
1	85666832	85667330	20	4.01794	6.29695e-06	0.00904087	172
1	85779736	85779974	309	11.3017	4.45205e-36	1.17314e-31	129
1	85930145	85930478	71	6.65016	1.66311e-11	6.4121e-08	204
1	86072951	86073231	58	4.64409	4.35612e-10	1.39005e-06	153
1	86620210	86620618	522	21.429	7.28132e-58	5.74632e-53	245
1	86895581	86895820	395	17.9859	6.78406e-45	2.90998e-40	122
1	86952948	86953196	44	5.04095	1.41273e-08	3.46418e-05	104
1	87523635	87523952	78	6.40718	3.0507e-12	1.3161e-08	121
1	87527459	87527743	79	6.94292	2.40763e-12	1.0466e-08	55
1	89450819	89451056	64	6.40411	9.07862e-11	3.23236e-07	95
1	89458709	89459065	114	8.11257	6.16169e-16	3.95831e-12	159
1	90071332	90071593	376	17.7082	5.98494e-43	2.31073e-38	157
1	90446159	90446427	133	9.35985	5.41988e-18	4.27839e-14	215
1	91870152	91870373	16	3.80009	2.08046e-05	0.0235017	86
1	91966524	91967176	253	13.4722	2.28218e-30	4.35672e-26	352
1	92202327	92202788	206	10.992	1.49875e-25	2.07071e-21	315
1	92545755	92546081	224	12.8082	1.98212e-27	3.17125e-23	101
1	92794773	92795323	1000	34.0241	1.2805e-106	9.84011e-101	300
1	92944045	92944284	64	6.40411	9.07862e-11	3.23236e-07	75
1	93582363	93582567	21	4.10574	4.60925e-06	0.0066933	44
1	94167283	94167610	125	7.18409	4.33112e-17	3.11179e-13	148
1	94245342	94245631	36	4.71087	9.4855e-08	0.000204141	138
1	94582193	94582470	318	15.8537	5.35698e-37	1.49948e-32	119
1	94583747	94583987	32	4.23923	2.9858e-07	0.000572836	139
1	94787207	94787445	410	17.9912	2.0594e-46	9.51108e-42	93
1	94791024	94791742	732	27.7717	2.89955e-79	6.20626e-74	293
1	95010810	95011019	13	3.58499	4.4265e-05	0.046474	44
1	95045188	95045775	568	20.7291	1.58595e-62	1.54746e-57	364
1	95193235	95193802	146	9.85248	2.78394e-19	2.45957e-15	158
1	95205169	95205544	450	17.714	1.40201e-50	7.96178e-46	222
1	95349573	95349928	34	4.52271	1.90647e-07	0.000380961	136
1	95392027	95393385	299	15.1436	3.98557e-35	1.006e-30	902
1	96881549	96882137	19	3.97684	7.28585e-06	0.0100825	525
1	96939426	96939652	109	7.53786	1.98715e-15	1.21149e-11	143
1	97004255	97004459	13	3.5715	4.64045e-05	0.0485467	59
1	98961796	98962041	264	14.1467	1.68601e-31	3.41665e-27	126
1	100818076	100818504	37	4.91081	8.60478e-08	0.000189548	286
1	101468207	101468583	143	9.37519	5.49301e-19	4.68317e-15	148
1	109356042	109356264	78	6.40718	3.0507e-12	1.3161e-08	85
1	109800104	109800322	238	13.3008	7.5504e-29	1.31492e-24	94
1	109817510	109818070	125	8.53954	4.12069e-17	2.97037e-13	87
1	110334802	110335135	261	12.4375	3.71792e-31	7.43841e-27	171
1	110414903	110415155	143	9.37519	5.49301e-19	4.68317e-15	156
1	110457318	110457641	384	18.2271	7.94383e-44	3.21914e-39	175
1	110644722	110644987	121	8.86723	1.00267e-16	7.03947e-13	80
1	110880830	110881226	59	5.65339	3.07397e-10	1.00876e-06	265
1	110933626	110933904	254	12.8047	1.65143e-30	3.17256e-26	136
1	111682265	111682826	86	7.38936	4.54151e-13	2.1732e-09	318
1	111734077	111734395	108	8.03587	2.32097e-15	1.38855e-11	219
1	111817793	111818016	168	9.69414	1.28677e-21	1.35341e-17	117
1	113249663	113250150	54	5.91149	1.15282e-09	3.47552e-06	137
1	114302000	114302292	70	5.45991	2.45059e-11	9.31687e-08	188
1	115710774	115711332	175	9.79921	2.40281e-22	2.67159e-18	159
1	115845245	115845442	17	3.65395	1.43486e-05	0.0167664	51
1	116916534	116916975	98	7.88198	2.91179e-14	1.58391e-10	110
1	117027878	117028098	32	4.23923	2.9858e-07	0.000572836	120
1	117129524	117129744	102	7.36755	1.07992e-14	6.12844e-11	131
1	117664145	117664960	105	8.07519	5.43188e-15	3.1291e-11	195
1	118337747	118338099	216	11.5655	1.55973e-26	2.3033e-22	251
1	119623230	119623584	268	13.2177	7.32302e-32	1.53267e-27	257
1	121097884	121098177	98	7.88198	2.91179e-14	1.58391e-10	210
1	142964350	142964541	56	4.24381	7.82618e-10	2.43545e-06	92
1	144069736	144070045	26	4.43361	1.4288e-06	0.00241835	296
1	144072343	144072736	510	22.1681	1.15181e-56	8.66702e-52	247
1	144085105	144085368	131	8.92875	9.32932e-18	7.0899e-14	188
1	144091455	144091847	131	8.92875	9.32932e-18	7.0899e-14	276
1	144897279	144897548	98	7.88198	2.91179e-14	1.58391e-10	59
1	144932462	144932694	44	5.41886	1.35266e-08	3.44398e-05	129
1	145039788	145040097	272	13.8396	2.87879e-32	6.12872e-28	120
1	145216422	145217125	281	14.7787	3.37396e-33	7.63133e-29	573
1	145728558	145728783	174	9.13065	3.00269e-22	3.2923e-18	87
1	146643782	146644087	35	4.92624	1.45683e-07	0.000308418	81
1	149911225	149911477	64	6.40411	9.07862e-11	3.23236e-07	184
1	150534244	150534477	16	3.84333	1.78616e-05	0.0205249	93
1	151119053	151119455	62	5.81649	1.65139e-10	5.55648e-07	86
1	151416466	151416778	217	12.0144	1.07748e-26	1.60772e-22	88
1	151881876	151882316	54	5.91149	1.15282e-09	3.47552e-06	131
1	151918268	151918476	167	6.67087	1.88777e-21	1.95038e-17	137
1	152008957	152009148	24	4.13054	2.56053e-06	0.00386011	102
1	152020641	152021289	134	7.47145	4.11529e-18	3.27491e-14	91
1	153508428	153508937	543	23.1533	5.64599e-60	4.93117e-55	207
1	153581237	153581748	682	21.3956	3.53102e-74	6.04018e-69	205
1	153599739	153600322	107	8.22949	3.03802e-15	1.78776e-11	400
1	153936209	153936742	36	4.49104	1.13042e-07	0.000240785	57
1	154580498	154580731	23	4.19642	3.33772e-06	0.00495473	93
1	154600105	154600427	26	4.14582	1.4002e-06	0.00241824	83
1	154974165	154974491	26	4.43361	1.4288e-06	0.00241835	148
1	154989689	154990199	211	12.3156	5.0113e-26	7.24136e-22	176
1	155057392	155057990	18	3.44836	1.16466e-05	0.0151046	139
1	155162867	155163140	58	5.95195	4.82959e-10	1.53812e-06	175
1	155164315	155164648	143	9.37519	5.49301e-19	4.68317e-15	191
1	156096112	156096445	38	4.31045	6.24238e-08	0.000140081	253
1	156100005	156100309	324	15.4117	1.24285e-37	3.5655e-33	165
1	156172930	156173168	16	3.80009	2.08046e-05	0.0235017	45
1	156460131	156460368	64	6.40411	9.07862e-11	3.23236e-07	124
1	156609475	156609911	274	12.8144	1.80526e-32	3.90041e-28	276
1	156630055	156630246	174	9.13065	3.00269e-22	3.2923e-18	78
1	156678088	156678425	34	4.87816	1.73432e-07	0.000350598	149
1	156872360	156872556	32	4.75011	2.75588e-07	0.000533347	185
1	157964785	157965209	42	4.89961	2.40032e-08	5.7491e-05	83
1	157971981	157972270	30	4.61176	4.53837e-07	0.000840988	273
1	157973135	157973527	148	9.3935	1.59702e-19	1.42663e-15	259
1	158007438	158007921	404	18.5254	8.26019e-46	3.70391e-41	277
1	158115084	158115501	61	5.17255	1.8913e-10	6.34059e-07	91
1	158969312	158969549	46	5.35725	8.81516e-09	2.3369e-05	89
1	159061723	159061922	21	3.80011	5.03907e-06	0.00729306	28
1	159894422	159894692	88	6.78407	2.7874e-13	1.37214e-09	85
1	160188980	160189365	16	3.65785	2.25866e-05	0.0251108	90
1	161085279	161085507	34	4.52271	1.90647e-07	0.000380961	81
1	161168389	161168642	163	8.80456	4.07943e-21	4.08517e-17	132
1	161424571	161424772	17	2.82435	1.39798e-05	0.0163418	65
1	161582205	161582420	13	3.5715	4.64045e-05	0.0485467	46
1	162648483	162648689	15	3.7718	2.29837e-05	0.0255464	139
1	162660329	162660959	64	6.1862	9.3143e-11	3.23236e-07	294
1	162816686	162817051	464	18.0599	5.48088e-52	3.31154e-47	104
1	163144414	163144655	49	5.36971	4.15327e-09	1.13975e-05	161
1	163844610	163844962	34	4.52271	1.90647e-07	0.000380961	51
1	164685588	164685788	73	6.75143	1.14133e-11	4.44109e-08	80
1	164740386	164741167	258	13.3931	7.20659e-31	1.41804e-26	124
1	165601000	165601212	13	3.5715	4.64045e-05	0.0485467	45
1	165667157	165667492	24	4.2751	2.52087e-06	0.0038308	138
1	165784946	165785173	55	5.80369	8.34642e-10	2.5875e-06	174
1	165865602	165865857	69	6.03028	3.15537e-11	1.18946e-07	109
1	166845158	166845433	40	4.95665	3.83213e-08	8.87095e-05	177
1	167064537	167064867	380	15.8295	2.09802e-43	8.26114e-39	183
1	167874042	167874273	51	5.2765	2.81009e-09	7.91717e-06	111
1	168172357	168172745	38	4.80013	6.82103e-08	0.000152037	81
1	168270936	168271283	693	27.5869	2.66919e-75	4.83649e-70	192
1	168440298	168440653	18	3.76893	9.448e-06	0.0128283	47
1	168679183	168679407	98	7.88198	2.91179e-14	1.58391e-10	100
1	169219257	169219506	167	10.2681	1.66085e-21	1.73672e-17	104
1	169337023	169337768	503	17.6091	6.01949e-56	4.33631e-51	159
1	170532191	170532394	81	6.83164	1.50089e-12	6.58977e-09	152
1	170533580	170533801	13	3.5715	4.64045e-05	0.0485467	57
1	170863041	170863363	75	6.69656	6.03865e-12	2.52872e-08	191
1	171189302	171189546	152	9.97523	5.57661e-20	5.11434e-16	91
1	171226440	171226692	28	4.46437	7.71205e-07	0.00139733	55
1	171763036	171763656	163	10.2958	5.04046e-21	5.00334e-17	354
1	172009631	172009920	86	7.34553	5.35119e-13	2.45109e-09	143
1	172256018	172256253	254	13.1643	1.75465e-30	3.35892e-26	124
1	172328217	172328430	62	6.05938	1.49242e-10	5.03385e-07	163
1	172378118	172378340	66	6.31844	5.69967e-11	2.08109e-07	104
1	172466416	172466881	543	23.1533	5.64599e-60	4.93117e-55	248
1	172872815	172873090	47	5.41581	7.11312e-09	1.89815e-05	149
1	172901040	172901243	17	3.91761	1.37338e-05	0.0161447	47
1	172902241	172902475	94	7.62878	7.5339e-14	3.84716e-10	103
1	173031419	173031637	203	11.1525	3.07907e-25	4.17138e-21	104
1	173684056	173684283	15	3.6001	2.77262e-05	0.0304558	46
1	174122673	174122988	143	9.37519	5.49301e-19	4.68317e-15	200
1	175166746	175166946	97	7.58944	3.38221e-14	1.79407e-10	90
1	177225455	177225696	158	10.3451	1.3622e-20	1.33052e-16	98
1	178063487	178063680	18	3.76893	9.448e-06	0.0128283	89
1	178207710	178208185	813	27.1436	1.34915e-87	4.25373e-82	271
1	179050990	179051295	44	5.41886	1.35266e-08	3.44398e-05	240
1	180012377	180012863	479	18.4677	1.62697e-53	1.05967e-48	206
1	181058921	181059375	60	6.12918	2.51067e-10	8.27256e-07	161
1	181066574	181066767	34	4.87816	1.73432e-07	0.000350598	75
1	181086774	181087013	131	8.92875	9.32932e-18	7.0899e-14	145
1	182155196	182155847	1044	37.2173	4.3427e-111	3.92085e-105	430
1	182167178	182167370	86	6.86522	5.25424e-13	2.40702e-09	98
1	182259105	182259616	729	26.0224	5.11234e-79	1.07872e-73	179
1	182583986	182584459	55	5.80369	8.34642e-10	2.5875e-06	266
1	183063242	183063471	253	10.6325	2.55652e-30	4.87024e-26	104
1	183132637	183132883	18	3.76893	9.448e-06	0.0128283	76
1	183239550	183240426	1856	52.0448	1.73408e-193	2.48479e-186	517
1	183288213	183288582	250	13.6588	4.66251e-30	8.6828e-26	205
1	183440218	183440675	68	6.40979	4.06041e-11	1.4972e-07	250
1	183645762	183645958	200	10.2994	6.3725e-25	8.5255e-21	88
1	183776997	183777231	178	10.9253	1.34036e-22	1.50654e-18	115
1	184459071	184459521	244	12.9467	1.74598e-29	3.1625e-25	122
1	184807836	184808042	143	9.37519	5.49301e-19	4.68317e-15	84
1	185125878	185126187	117	8.30861	2.92052e-16	1.91135e-12	176
1	185408635	185409315	697	20.4028	1.03162e-75	1.90634e-70	346
1	185615153	185615664	119	8.48231	1.50945e-16	1.02925e-12	392
1	185703449	185703840	210	11.9039	6.42984e-26	9.11822e-22	178
1	186121705	186122318	698	26.3398	6.91067e-76	1.29601e-70	200
1	186157105	186157607	146	9.54569	2.86563e-19	2.48422e-15	395
1	186649626	186650234	223	11.2874	2.92624e-27	4.53513e-23	206
1	186723956	186724210	114	8.42385	5.35698e-16	3.44723e-12	166
1	188097929	188098176	134	7.47145	4.11529e-18	3.27491e-14	167
1	188458324	188458873	59	5.65339	3.07397e-10	1.00876e-06	298
1	190138454	190138729	25	4.3402	1.99733e-06	0.00309414	53
1	192158837	192159129	14	3.66274	3.3714e-05	0.0364443	46
1	193091313	193091564	61	5.97768	2.02274e-10	6.74264e-07	134
1	193198450	193198809	96	7.51182	4.532e-14	2.35223e-10	67
1	195561118	195561675	446	20.1976	3.66817e-50	2.03798e-45	117
1	197653006	197653201	119	7.91475	1.55848e-16	1.04655e-12	137
1	197705825	197706045	155	9.82398	3.06027e-20	2.90543e-16	83
1	197756278	197756785	280	12.0655	4.492e-33	9.97976e-29	116
1	198638322	198638653	324	16.2566	1.12266e-37	3.25792e-33	136
1	199241837	199242101	154	10.0506	4.18485e-20	3.89081e-16	104
1	199243016	199243220	69	6.03028	3.15537e-11	1.18946e-07	96
1	199824057	199824449	43	5.32496	1.90656e-08	4.62637e-05	233
1	199824759	199825048	56	5.21752	7.61711e-10	2.39651e-06	113
1	200119340	200120083	574	19.2396	3.7647e-63	3.79997e-58	553
1	200153409	200153600	150	8.63662	9.06818e-20	8.15586e-16	97
1	200638533	200638900	263	10.2743	2.08396e-31	4.20049e-27	148
1	200639178	200639418	26	4.14582	1.4002e-06	0.00241824	76
1	201083457	201083667	32	4.23923	2.9858e-07	0.000572836	144
1	201139851	201140272	151	9.90098	7.39963e-20	6.67114e-16	175
1	201458202	201459008	794	28.1805	1.32651e-85	3.75898e-80	362
1	201475630	201475877	88	7.2991	2.59322e-13	1.27761e-09	161
1	201562335	201563085	446	20.1976	3.66817e-50	2.03798e-45	264
1	201605873	201606072	35	4.92624	1.45683e-07	0.000308418	119
1	201624388	201624694	757	28.1825	7.89551e-82	1.8947e-76	145
1	201625830	201626128	82	6.1958	1.13329e-12	5.07142e-09	132
1	201872249	201872692	75	6.89673	6.64431e-12	2.72772e-08	209
1	202003799	202004071	157	10.2441	2.00184e-20	1.91373e-16	121
1	202205243	202205654	27	4.41871	9.08762e-07	0.00159695	98
1	202252403	202252764	171	10.8377	6.36385e-22	6.85599e-18	251
1	202558319	202558703	333	14.7351	1.4156e-38	4.31459e-34	285
1	202608864	202609085	108	8.29287	2.39249e-15	1.4127e-11	82
1	202640441	202640887	382	17.233	1.29384e-43	5.16036e-39	258
1	202763464	202763702	68	6.43304	3.7246e-11	1.37956e-07	171
1	203027051	203027690	571	21.8919	7.093e-63	7.04726e-58	133
1	203123125	203123352	58	5.95195	4.82959e-10	1.53812e-06	193
1	203123545	203123888	20	4.04744	5.67048e-06	0.00817165	100
1	203449705	203449957	210	11.9039	6.42984e-26	9.11822e-22	139
1	203495783	203496017	130	8.29164	1.16708e-17	8.73876e-14	108
1	203527393	203527800	119	6.67826	1.52346e-16	1.02925e-12	107
1	203576473	203576665	26	4.43361	1.4288e-06	0.00241835	110
1	203614269	203614506	175	9.79921	2.40281e-22	2.67159e-18	136
1	203876047	203876412	378	16.5222	3.89189e-43	1.5105e-38	204
1	204096740	204096993	35	4.92624	1.45683e-07	0.000308418	214
1	204100207	204100627	119	8.48231	1.50945e-16	1.02925e-12	165
1	204263426	204263829	272	13.8396	2.87879e-32	6.12872e-28	160
1	204265524	204265796	132	7.82628	8.18917e-18	6.27899e-14	151
1	204288649	204288894	115	6.89673	4.3845e-16	2.83478e-12	162
1	204289595	204289804	134	7.47145	4.11529e-18	3.27491e-14	92
1	204380723	204380981	34	4.52271	1.90647e-07	0.000380961	221
1	204415046	204415796	342	16.0718	1.85511e-39	5.99018e-35	616
1	206535231	206535975	831	31.5279	1.8896e-89	6.4983e-84	309
1	207078637	207078865	286	13.1913	8.51569e-34	2.00189e-29	147
1	207223967	207224172	61	6.17514	2.11856e-10	7.02393e-07	166
1	207494669	207495021	437	14.9429	3.53037e-49	1.88075e-44	197
1	207881418	207881657	62	6.22181	1.78291e-10	5.98453e-07	135
1	208062216	208062502	98	7.88198	2.91179e-14	1.58391e-10	78
1	208204077	208204352	26	4.14582	1.4002e-06	0.00241824	194
1	208263688	208264060	246	13.4008	1.26142e-29	2.2925e-25	215
1	208393058	208393336	38	4.31045	6.24238e-08	0.000140081	100
1	208405272	208405697	559	23.1886	1.05339e-61	1.00041e-56	166
1	208683621	208683829	152	9.04543	5.74381e-20	5.25715e-16	106
1	209606796	209607042	17	3.94099	1.26412e-05	0.0161447	50
1	210064070	210064287	13	3.5715	4.64045e-05	0.0485467	76
1	210405664	210406067	47	5.43517	6.62598e-09	1.77003e-05	104
1	210424596	210425022	163	8.80456	4.07943e-21	4.08517e-17	115
1	210435679	210435946	27	4.41871	9.08762e-07	0.00159695	129
1	210436244	210436516	238	13.3008	7.5504e-29	1.31492e-24	188
1	210465600	210465847	115	7.67329	4.05061e-16	2.62506e-12	155
1	210475239	210475445	26	4.43361	1.4288e-06	0.00241835	28
1	210771249	210771611	162	9.63067	5.71071e-21	5.66383e-17	136
1	211909159	211909468	244	13.3003	1.85875e-29	3.33304e-25	140
1	212829386	212829749	493	15.1545	6.99069e-55	4.78597e-50	130
1	212840725	212841453	348	12.9314	4.15757e-40	1.37797e-35	553
1	212886087	212886291	86	7.38936	4.54151e-13	2.1732e-09	81
1	214454598	214454827	35	4.92624	1.45683e-07	0.000308418	203
1	214722333	214722538	43	5.30469	2.053e-08	4.97256e-05	182
1	215130718	215131041	313	15.1789	1.52332e-36	4.19778e-32	124
1	215740522	215740816	34	4.52271	1.90647e-07	0.000380961	56
1	215809942	215810252	171	10.8153	6.93442e-22	7.34362e-18	145
1	216017727	216017991	92	6.5219	1.16472e-13	5.88966e-10	86
1	216078845	216079096	55	5.80369	8.34642e-10	2.5875e-06	144
1	216356472	216356687	102	7.8975	1.06025e-14	6.02282e-11	183
1	217735706	217735897	87	6.03464	3.54364e-13	1.70573e-09	64
1	218670035	218670569	725	26.2953	1.44002e-78	2.95617e-73	137
1	218977616	218978143	97	7.59126	3.35908e-14	1.78254e-10	273
1	220543316	220543944	300	13.5681	3.90571e-35	9.97769e-31	271
1	221080335	221080584	385	17.4111	6.43295e-44	2.63621e-39	142
1	221140650	221140845	17	3.94099	1.26412e-05	0.0161447	171
1	221785870	221786063	140	9.50022	1.06228e-18	8.67401e-15	140
1	221888665	221889068	38	4.80013	6.82103e-08	0.000152037	78
1	222013074	222013577	163	8.80456	4.07943e-21	4.08517e-17	213
1	222060509	222060711	197	11.1014	1.4308e-24	1.8412e-20	109
1	222070650	222070977	339	14.6988	3.20752e-39	1.02216e-34	120
1	222719850	222720541	54	5.91149	1.15282e-09	3.47552e-06	227
1	222884511	222884894	173	10.6458	3.90499e-22	4.2418e-18	204
1	222946339	222946581	59	5.65339	3.07397e-10	1.00876e-06	189
1	223062787	223063054	23	4.22754	2.98717e-06	0.00445205	256
1	223888886	223889234	325	15.0665	9.65095e-38	2.81281e-33	277
1	223894973	223895184	178	10.6049	1.30536e-22	1.47418e-18	107
1	224691454	224691672	42	5.28457	2.20938e-08	5.31056e-05	88
1	224701575	224701862	39	5.07294	4.77441e-08	0.000108251	69
1	224752648	224752858	45	5.30246	1.07746e-08	2.77536e-05	90
1	226111634	226111932	20	4.01794	6.29695e-06	0.00904087	116
1	226595168	226595382	26	4.43361	1.4288e-06	0.00241835	93
1	226868035	226868245	109	7.84803	1.69391e-15	1.05972e-11	79
1	227058321	227058628	64	6.40411	9.07862e-11	3.23236e-07	102
1	227545039	227545365	229	11.9786	7.62974e-28	1.23339e-23	213
1	227922934	227923177	88	6.78407	2.7874e-13	1.37214e-09	135
1	227947157	227947402	133	9.35985	5.41988e-18	4.27839e-14	104
1	227951637	227951854	44	5.41886	1.35266e-08	3.44398e-05	88
1	227975492	227975849	155	9.50025	3.20922e-20	3.00933e-16	254
1	227981625	227982047	126	8.03869	3.18603e-17	2.30786e-13	148
1	230495808	230496053	377	17.7754	4.60819e-43	1.78369e-38	122
1	230960843	230961037	142	8.15237	6.74637e-19	5.66096e-15	107
1	230986979	230987270	126	8.03869	3.18603e-17	2.30786e-13	164
1	231108595	231108807	109	8.3746	1.75788e-15	1.0963e-11	85
1	231275747	231276004	109	8.3746	1.75788e-15	1.0963e-11	86
1	231663903	231664179	98	7.88198	2.91179e-14	1.58391e-10	120
1	231766192	231766542	34	4.69675	1.87258e-07	0.000376747	271
1	231827272	231827672	98	7.88198	2.91179e-14	1.58391e-10	294
1	232361910	232362216	392	13.0997	1.28295e-44	5.39014e-40	135
1	232710621	232711016	383	16.4004	1.1452e-43	4.58005e-39	132
1	233118443	233118653	109	8.3746	1.75788e-15	1.0963e-11	109
1	233141531	233141728	133	9.35985	5.41988e-18	4.27839e-14	86
1	233217375	233218072	316	14.9442	7.78485e-37	2.16531e-32	215
1	233750008	233750242	23	4.24328	2.82416e-06	0.00421803	120
1	234630765	234631547	478	21.1828	2.15214e-53	1.38871e-48	435
1	234659364	234659556	111	7.17409	1.06672e-15	6.78079e-12	104
1	234748318	234748700	37	4.89473	9.12221e-08	0.000196503	113
1	234792722	234792941	37	4.91081	8.60478e-08	0.000189548	174
1	234859256	234860239	294	14.0439	1.31453e-34	3.18977e-30	237
1	234908161	234908671	688	25.7116	8.37047e-75	1.46299e-69	164
1	235099009	235099207	152	7.19834	6.26297e-20	5.65757e-16	87
1	235105469	235106003	16	3.81439	1.97815e-05	0.0224249	45
1	235154003	235154391	342	13.696	1.64774e-39	5.36315e-35	141
1	235416609	235417187	289	14.0902	5.15525e-34	1.22507e-29	134
1	235561039	235561301	18	3.76893	9.448e-06	0.0128283	49
1	236084302	236084614	268	13.261	6.17433e-32	1.2942e-27	129
1	236221615	236221831	61	5.17255	1.8913e-10	6.34059e-07	100
1	236304561	236305239	171	10.8377	6.36385e-22	6.85599e-18	201
1	237057006	237057462	158	10.3451	1.3622e-20	1.33052e-16	319
1	239977645	239977870	111	8.21148	1.19487e-15	7.51017e-12	82
1	240408778	240409207	36	4.86059	1.03267e-07	0.000221983	303
1	240725363	240725687	32	4.75011	2.75588e-07	0.000533347	177
1	240974648	240974839	109	7.53786	1.98715e-15	1.21149e-11	69
1	241754723	241754949	493	18.8124	6.14002e-55	4.21493e-50	85
1	241755424	241755860	185	9.45675	2.13437e-23	2.55053e-19	313
1	241865872	241866093	424	16.2368	6.69669e-48	3.32231e-43	80
1	241869470	241870680	55	5.74433	1.03906e-09	3.16002e-06	695
1	242001298	242001538	243	13.2506	2.25149e-29	4.02828e-25	98
1	243882095	243882556	336	12.644	7.55388e-39	2.3297e-34	196
1	243967105	243967307	24	3.73573	2.18665e-06	0.00336922	141
1	244013680	244013940	67	5.13712	4.45564e-11	1.63441e-07	156
1	244211239	244211617	106	8.13621	4.31698e-15	2.50553e-11	234
1	244267627	244267998	77	6.79397	4.19769e-12	1.76478e-08	204
1	245063152	245063383	33	4.82245	2.12192e-07	0.000413885	91
1	246862443	246862704	313	15.1789	1.52332e-36	4.19778e-32	149
1	249200318	249200682	20	4.01794	6.29695e-06	0.00904087	93
2	567876	568391	152	9.04543	5.74381e-20	5.25715e-16	104
2	1087619	1087874	281	14.7787	3.37396e-33	7.63133e-29	151
2	1597540	1597954	244	12.9467	1.74598e-29	3.1625e-25	96
2	1604502	1604989	175	9.79921	2.40281e-22	2.67159e-18	164
2	1629109	1629804	152	9.04543	5.74381e-20	5.25715e-16	239
2	1689728	1690179	185	9.45675	2.13437e-23	2.55053e-19	85
2	3172411	3172616	142	8.15237	6.74637e-19	5.66096e-15	85
2	6646070	6646810	285	14.286	1.11414e-33	2.57128e-29	468
2	7305789	7306159	111	8.24116	1.0681e-15	6.78079e-12	252
2	7847936	7848188	78	5.74727	3.0187e-12	1.3078e-08	73
2	7885548	7885786	101	6.84799	1.14062e-14	6.45372e-11	172
2	8143697	8144000	170	10.4548	8.11578e-22	8.57452e-18	194
2	8144408	8144655	82	6.1958	1.13329e-12	5.07142e-09	176
2	8819253	8819476	35	4.92624	1.45683e-07	0.000308418	195
2	8977726	8978079	286	14.7253	9.26979e-34	2.15591e-29	125
2	9303575	9303903	158	10.3451	1.3622e-20	1.33052e-16	183
2	9315145	9315372	46	5.35725	8.81516e-09	2.3369e-05	161
2	9391863	9392065	95	6.9425	5.68827e-14	2.91891e-10	121
2	9451762	9452078	35	4.92624	1.45683e-07	0.000308418	74
2	9477017	9477282	18	3.76893	9.448e-06	0.0128283	92
2	9615161	9615378	26	4.14582	1.4002e-06	0.00241824	168
2	9699216	9699610	336	12.644	7.55388e-39	2.3297e-34	188
2	9753482	9753746	286	14.7253	9.26979e-34	2.15591e-29	139
2	9806070	9806507	155	9.82162	3.08795e-20	2.93022e-16	217
2	9941666	9942423	1034	36.6506	4.06958e-110	3.59542e-104	396
2	10037680	10037891	151	9.86426	8.5102e-20	7.6632e-16	69
2	10081339	10081567	75	6.89673	6.64431e-12	2.72772e-08	185
2	10184023	10184337	46	5.35725	8.81516e-09	2.3369e-05	139
2	10260548	10260861	54	5.91149	1.15282e-09	3.47552e-06	106
2	10262352	10262696	26	4.40732	1.57033e-06	0.00248645	210
2	10429881	10430589	297	11.0448	6.7811e-35	1.68512e-30	254
2	10438130	10438323	46	5.20014	7.7992e-09	2.07764e-05	83
2	10545476	10546060	311	15.0236	2.79338e-36	7.49808e-32	280
2	10588560	10588837	26	4.43361	1.4288e-06	0.00241835	102
2	10592189	10592824	285	14.286	1.11414e-33	2.57128e-29	528
2	10724704	10725203	13	3.5715	4.64045e-05	0.0485467	94
2	10952847	10953163	33	4.82245	2.12192e-07	0.000413885	81
2	11272858	11273186	26	4.14582	1.4002e-06	0.00241824	109
2	11294706	11295238	187	10.1761	1.46791e-23	1.78316e-19	362
2	11449929	11450137	119	7.91475	1.55848e-16	1.04655e-12	116
2	11837585	11837996	187	10.1761	1.46791e-23	1.78316e-19	135
2	11878781	11878991	27	4.41871	9.08762e-07	0.00159695	83
2	11879237	11879458	134	8.53084	4.54978e-18	3.60404e-14	99
2	12227927	12228433	489	18.1127	1.76844e-54	1.18261e-49	381
2	12246503	12246731	43	4.02554	1.68947e-08	4.11197e-05	79
2	12260428	12261172	1099	36.8766	9.66807e-117	1.07263e-110	344
2	12458392	12459179	249	13.2296	5.83311e-30	1.08168e-25	395
2	12647404	12647701	313	13.945	1.74305e-36	4.75762e-32	163
2	12672024	12672218	14	3.70289	2.9284e-05	0.0319014	45
2	12674842	12675304	17	3.88756	1.52764e-05	0.0177423	93
2	13091426	13091706	267	11.7394	8.0549e-32	1.68147e-27	191
2	15310262	15310598	35	4.92624	1.45683e-07	0.000308418	275
2	15732231	15732461	42	4.89961	2.40032e-08	5.7491e-05	124
2	15870699	15870890	205	11.6074	2.01753e-25	2.77517e-21	94
2	17720322	17720532	34	4.69675	1.87258e-07	0.000376747	77
2	18158736	18159165	17	3.94099	1.26412e-05	0.0161447	53
2	18229032	18229871	601	23.6612	6.18273e-66	7.18886e-61	326
2	18852672	18852885	125	7.18409	4.33112e-17	3.11179e-13	146
2	18901753	18902281	342	13.696	1.64774e-39	5.36315e-35	153
2	19106294	19106688	151	9.28824	7.32066e-20	6.6007e-16	279
2	19331711	19331945	78	6.86764	3.1886e-12	1.35369e-08	152
2	20019205	20019685	556	20.0967	2.19523e-61	2.02689e-56	292
2	20111497	20111908	300	13.5681	3.90571e-35	9.97769e-31	236
2	20267843	20268189	37	4.89473	9.12221e-08	0.000196503	83
2	20271313	20271892	408	15.3265	3.3566e-46	1.52813e-41	171
2	20431341	20431659	64	6.40411	9.07862e-11	3.23236e-07	88
2	20624525	20624840	64	6.40411	9.07862e-11	3.23236e-07	127
2	20763557	20763751	18	3.58704	1.12166e-05	0.0147255	117
2	20777511	20779514	748	27.6791	5.79989e-81	1.34326e-75	283
2	20789822	20790127	75	6.69656	6.03865e-12	2.52872e-08	109
2	20817603	20817976	220	10.435	6.28782e-27	9.62388e-23	245
2	23747244	23747522	88	6.78407	2.7874e-13	1.37214e-09	191
2	23786754	23787056	44	4.17968	1.54348e-08	3.76765e-05	90
2	23824856	23825314	626	16.7187	1.5564e-68	2.04395e-63	272
2	24149943	24150186	97	7.58944	3.38221e-14	1.79407e-10	101
2	24713580	24713828	32	4.23923	2.9858e-07	0.000572836	83
2	25740014	25740214	98	7.16096	2.41413e-14	1.33737e-10	142
2	26256852	26257258	40	4.56533	4.35873e-08	9.99448e-05	228
2	26919527	26919974	29	4.40012	5.51518e-07	0.00101053	97
2	26927285	26927560	142	8.15237	6.74637e-19	5.66096e-15	126
2	26947155	26947605	266	14.2861	9.83875e-32	2.03339e-27	318
2	27272891	27273322	64	6.1862	9.3143e-11	3.23236e-07	155
2	27300899	27301328	64	6.40411	9.07862e-11	3.23236e-07	311
2	27434889	27435170	61	5.17255	1.8913e-10	6.34059e-07	181
2	27543796	27544264	348	12.9314	4.15757e-40	1.37797e-35	275
2	27939944	27940580	269	13.698	4.99425e-32	1.05131e-27	220
2	27984454	27984886	52	5.5507	2.12471e-09	6.07715e-06	139
2	27985213	27985560	299	14.7324	4.18148e-35	1.054e-30	248
2	27999038	27999373	526	22.6607	2.57769e-58	2.09493e-53	166
2	28472886	28473191	164	9.42232	3.78817e-21	3.83911e-17	207
2	28550763	28551114	55	5.74433	1.03906e-09	3.16002e-06	251
2	29025831	29026023	23	4.24328	2.82416e-06	0.00421803	92
2	29686307	29686595	82	6.878	1.26049e-12	5.56532e-09	159
2	29971048	29971407	150	9.82782	9.77755e-20	8.788e-16	176
2	30249014	30249451	175	9.79921	2.40281e-22	2.67159e-18	142
2	30336456	30336745	44	5.41886	1.35266e-08	3.44398e-05	89
2	30737794	30738004	116	8.5502	3.32392e-16	2.16785e-12	76
2	30889189	30889469	147	9.64957	1.92846e-19	1.71183e-15	184
2	30986141	30986338	109	8.3746	1.75788e-15	1.0963e-11	103
2	31456795	31457210	159	9.75471	1.19815e-20	1.17301e-16	228
2	31510409	31510812	184	10.6744	2.77754e-23	3.28693e-19	266
2	31558876	31559306	476	19.641	3.68511e-53	2.33297e-48	129
2	31624442	31624794	448	16.3047	2.51258e-50	1.4043e-45	202
2	31698449	31698799	18	3.84279	1.17214e-05	0.0151248	99
2	31857304	31857611	41	5.02216	3.01217e-08	7.00648e-05	224
2	33157096	33157372	52	5.5507	2.12471e-09	6.07715e-06	137
2	33237166	33237357	67	5.13712	4.45564e-11	1.63441e-07	59
2	33546220	33546772	215	11.8891	1.75009e-26	2.57602e-22	379
2	33755019	33755453	682	20.1155	2.95509e-74	5.10293e-69	224
2	34034965	34035694	1791	53.126	6.84116e-187	7.57844e-180	432
2	34035944	34036265	35	4.92624	1.45683e-07	0.000308418	68
2	34256296	34256520	78	6.39622	3.18288e-12	1.35369e-08	115
2	36666095	36666308	36	4.65319	1.17438e-07	0.000249689	93
2	36924602	36924992	36	4.86059	1.03267e-07	0.000221983	233
2	36959020	36959770	506	20.4949	2.93853e-56	2.13373e-51	182
2	37536495	37536838	180	10.7145	8.56209e-23	9.81748e-19	87
2	37614736	37614966	95	7.43402	6.07813e-14	3.11143e-10	91
2	37793607	37794117	19	3.97684	7.28585e-06	0.0100825	41
2	38003859	38004115	125	7.18409	4.33112e-17	3.11179e-13	96
2	38029354	38030136	126	8.32139	3.17256e-17	2.29821e-13	383
2	38303782	38304527	155	9.82162	3.08795e-20	2.93022e-16	374
2	38755153	38755430	28	4.46437	7.71205e-07	0.00139733	261
2	38834954	38835178	30	4.57842	5.11705e-07	0.000944757	144
2	38893029	38893231	99	7.72746	2.01094e-14	1.11998e-10	94
2	38977843	38978093	13	3.58499	4.4265e-05	0.046474	48
2	40396602	40396830	231	12.5002	4.08959e-28	6.77127e-24	116
2	40508481	40508959	62	6.2454	1.63395e-10	5.50275e-07	212
2	40960039	40960274	35	4.92624	1.45683e-07	0.000308418	88
2	42068328	42068603	30	4.57842	5.11705e-07	0.000944757	178
2	42569531	42569950	230	11.3272	6.12167e-28	9.95222e-24	222
2	42970566	42970815	154	9.78947	3.49261e-20	3.25357e-16	146
2	43036916	43037275	65	6.25012	7.34565e-11	2.6671e-07	122
2	43133994	43134243	39	5.03627	5.45519e-08	0.000123376	164
2	43269102	43269340	243	11.0872	2.3844e-29	4.26373e-25	125
2	43300618	43300823	132	7.82628	8.18917e-18	6.27899e-14	90
2	43303042	43303332	125	7.73474	3.61793e-17	2.61276e-13	124
2	43314043	43314337	72	6.20425	1.61935e-11	6.25763e-08	203
2	43446997	43447354	17	3.93282	1.30131e-05	0.0161447	65
2	43839762	43839974	18	3.76893	9.448e-06	0.0128283	79
2	44776168	44776628	518	21.2098	1.72942e-57	1.33943e-52	217
2	45236682	45236998	206	12.0104	1.61827e-25	2.23573e-21	103
2	45925709	45925991	59	5.65339	3.07397e-10	1.00876e-06	196
2	46040179	46040557	42	4.89961	2.40032e-08	5.7491e-05	92
2	46078540	46079076	248	12.8093	7.00971e-30	1.2973e-25	327
2	46165172	46165474	34	4.52271	1.90647e-07	0.000380961	140
2	46165832	46166223	479	18.4362	1.85306e-53	1.19817e-48	162
2	46189793	46190085	75	6.88243	7.00793e-12	2.80505e-08	111
2	46191432	46191861	230	10.0577	5.5584e-28	9.07006e-24	177
2	46325800	46326222	143	9.37519	5.49301e-19	4.68317e-15	93
2	46392008	46392297	177	10.8844	1.56686e-22	1.75344e-18	158
2	47082499	47082966	424	14.6555	7.40969e-48	3.67189e-43	261
2	47167569	47167808	40	4.56533	4.35873e-08	9.99448e-05	149
2	47214269	47214593	141	8.65371	8.86911e-19	7.26641e-15	107
2	47261371	47261574	32	4.23923	2.9858e-07	0.000572836	123
2	47293261	47293515	13	3.5715	4.64045e-05	0.0485467	45
2	47426180	47426604	391	17.3125	1.69973e-44	7.1033e-40	219
2	47496976	47497293	44	5.41886	1.35266e-08	3.44398e-05	86
2	48334672	48335128	261	12.4375	3.71792e-31	7.43841e-27	314
2	48758281	48758831	119	8.48231	1.50945e-16	1.02925e-12	223
2	53255576	53255920	102	7.36755	1.07992e-14	6.12844e-11	171
2	53702474	53702721	415	18.3039	6.02171e-47	2.85292e-42	145
2	54342624	54342833	28	4.46437	7.71205e-07	0.00139733	136
2	55276745	55277657	183	10.9094	4.04921e-23	4.68554e-19	750
2	56116186	56116564	97	7.58944	3.38221e-14	1.79407e-10	93
2	56968646	56969191	380	12.8428	2.26412e-43	8.84871e-39	191
2	57923107	57923498	338	16.6499	4.99712e-39	1.54753e-34	232
2	61404416	61404854	64	6.1862	9.3143e-11	3.23236e-07	167
2	61847747	61847977	24	4.2751	2.52087e-06	0.0038308	115
2	62713178	62713762	19	3.93566	8.43238e-06	0.0114839	196
2	64500750	64501005	14	3.66274	3.3714e-05	0.0364443	49
2	64750251	64750527	95	6.72586	5.06489e-14	2.6094e-10	133
2	64995396	64995833	194	11.6181	2.67288e-24	3.37621e-20	130
2	65058574	65059005	131	8.92875	9.32932e-18	7.0899e-14	147
2	65086792	65087201	38	5.00012	6.22085e-08	0.000139733	272
2	65215613	65215826	64	6.40411	9.07862e-11	3.23236e-07	81
2	65455141	65455351	20	4.01794	6.29695e-06	0.00904087	73
2	65594509	65594893	693	27.0756	2.49494e-75	4.53482e-70	252
2	65604464	65605421	299	15.0872	4.95895e-35	1.23555e-30	570
2	65663261	65663957	281	14.7787	3.37396e-33	7.63133e-29	290
2	66723228	66723456	162	10.2579	5.82532e-21	5.77723e-17	146
2	66736794	66737042	132	8.67414	8.08798e-18	6.21899e-14	104
2	67664373	67664955	218	12.3968	9.64873e-27	1.44072e-22	128
2	68144345	68145095	508	22.0366	1.92628e-56	1.4141e-51	307
2	69404495	69404761	155	9.82398	3.06027e-20	2.90543e-16	107
2	69418880	69419134	342	16.0718	1.85511e-39	5.99018e-35	128
2	69614467	69614681	41	5.2056	2.94632e-08	6.86136e-05	92
2	69664133	69664565	26	4.13873	1.43724e-06	0.00241835	188
2	69828456	69828657	71	6.40466	1.79887e-11	6.90621e-08	90
2	69983042	69983614	605	24.4258	2.24109e-66	2.65956e-61	377
2	71558381	71558914	191	10.7394	5.86206e-24	7.25972e-20	418
2	72023255	72023514	32	4.23923	2.9858e-07	0.000572836	168
2	72152513	72152742	227	12.5893	1.1709e-27	1.88049e-23	119
2	72157193	72157739	82	6.1958	1.13329e-12	5.07142e-09	162
2	72339556	72339779	64	6.40411	9.07862e-11	3.23236e-07	183
2	72342446	72343319	932	32.9646	9.80235e-100	5.4906e-94	250
2	72685127	72685548	253	13.4722	2.28218e-30	4.35672e-26	285
2	72946130	72946368	64	6.40411	9.07862e-11	3.23236e-07	117
2	73297854	73298334	64	5.54361	9.19052e-11	3.23236e-07	201
2	73340541	73340838	13	3.5715	4.64045e-05	0.0485467	86
2	73404408	73404944	35	4.92624	1.45683e-07	0.000308418	408
2	73471225	73471500	400	17.8575	1.9926e-45	8.84749e-41	172
2	73612692	73613010	192	11.1609	4.23819e-24	5.32121e-20	140
2	74405471	74405802	37	4.91081	8.60478e-08	0.000189548	65
2	74648747	74648960	42	4.89961	2.40032e-08	5.7491e-05	69
2	74735802	74736012	86	7.38936	4.54151e-13	2.1732e-09	98
2	74781290	74782055	248	12.8093	7.00971e-30	1.2973e-25	325
2	74881287	74881571	230	10.0577	5.5584e-28	9.07006e-24	130
2	74923982	74924214	108	8.03587	2.32097e-15	1.38855e-11	79
2	75062558	75062929	266	14.2861	9.83875e-32	2.03339e-27	182
2	75070709	75071261	55	5.80369	8.34642e-10	2.5875e-06	117
2	75144881	75145445	768	25.6287	5.56583e-83	1.41987e-77	233
2	75544493	75544879	82	7.12517	1.21944e-12	5.40331e-09	132
2	75567729	75568014	593	22.211	3.72032e-65	4.1339e-60	158
2	75727762	75728040	132	8.67414	8.08798e-18	6.21899e-14	148
2	75755107	75755751	111	7.17409	1.06672e-15	6.78079e-12	368
2	75829890	75830354	268	13.2177	7.32302e-32	1.53267e-27	163
2	75841176	75841469	186	8.90827	1.86393e-23	2.23501e-19	167
2	75867770	75868090	163	9.4062	4.03971e-21	4.05219e-17	109
2	75937861	75938190	54	5.91149	1.15282e-09	3.47552e-06	82
2	80183110	80183322	143	9.37519	5.49301e-19	4.68317e-15	171
2	80281508	80281744	75	6.40017	7.67379e-12	3.06514e-08	97
2	80338362	80338865	244	12.9467	1.74598e-29	3.1625e-25	118
2	85076375	85076594	209	12.1954	7.95225e-26	1.11748e-21	84
2	85122364	85122584	38	4.31045	6.24238e-08	0.000140081	120
2	85185150	85185474	109	8.3746	1.75788e-15	1.0963e-11	230
2	85218919	85219226	185	9.45675	2.13437e-23	2.55053e-19	186
2	85359906	85360127	13	3.5715	4.64045e-05	0.0485467	47
2	85660970	85661545	86	7.143	4.65715e-13	2.1732e-09	180
2	85731281	85732320	197	11.1014	1.4308e-24	1.8412e-20	198
2	85733880	85734328	13	3.5715	4.64045e-05	0.0485467	128
2	85980991	85981197	13	3.5715	4.64045e-05	0.0485467	47
2	85998989	85999762	334	16.459	1.04853e-38	3.20885e-34	345
2	86120620	86121313	779	30.05	4.32693e-84	1.158e-78	416
2	86850991	86851189	44	5.41886	1.35266e-08	3.44398e-05	93
2	87760628	87761060	132	7.82628	8.18917e-18	6.27899e-14	147
2	87785125	87785577	168	10.3435	1.24371e-21	1.30903e-17	192
2	87842259	87842551	107	8.22949	3.03802e-15	1.78776e-11	137
2	87928915	87929421	849	32.0205	2.99337e-91	1.11286e-85	181
2	88956465	88956929	216	12.2584	1.64324e-26	2.42058e-22	325
2	88991100	88991345	35	4.92624	1.45683e-07	0.000308418	81
2	95981758	95982148	238	13.3008	7.5504e-29	1.31492e-24	149
2	95982647	95982895	47	4.89142	5.94744e-09	1.60587e-05	123
2	96100204	96100510	95	7.20019	5.58599e-14	2.87237e-10	152
2	96657335	96658026	310	15.764	3.60039e-36	9.63563e-32	388
2	97205746	97206331	377	17.3353	4.74745e-43	1.83645e-38	325
2	97481949	97482188	37	4.91081	8.60478e-08	0.000189548	178
2	97779031	97779441	90	5.57291	1.98386e-13	9.83988e-10	167
2	98206513	98206741	35	4.92624	1.45683e-07	0.000308418	134
2	98423322	98423554	116	8.5502	3.32392e-16	2.16785e-12	87
2	98487050	98487422	721	24.498	3.70775e-78	7.57478e-73	106
2	99529004	99529271	75	6.89673	6.64431e-12	2.72772e-08	84
2	100496544	100497017	296	14.136	9.12935e-35	2.25543e-30	280
2	100672926	100673214	127	8.65626	2.63736e-17	1.91285e-13	89
2	100872867	100873487	167	10.2681	1.66085e-21	1.73672e-17	141
2	101358783	101359040	123	8.69901	6.63499e-17	4.72172e-13	106
2	101374142	101374505	92	5.90769	9.96024e-14	5.05568e-10	174
2	101519424	101519836	992	35.9615	6.98136e-106	5.14257e-100	223
2	101737103	101737362	130	8.29164	1.16708e-17	8.73876e-14	124
2	101741269	101741844	1182	29.5985	3.66978e-125	5.17345e-119	339
2	102063522	102063798	105	7.6002	4.39117e-15	2.54548e-11	129
2	102157061	102157278	86	6.38957	5.15905e-13	2.36423e-09	92
2	102438375	102438783	136	8.96652	2.62531e-18	2.10829e-14	165
2	102440466	102440786	33	4.76799	2.58357e-07	0.000500922	47
2	102443587	102443993	281	14.7787	3.37396e-33	7.63133e-29	246
2	102680431	102680985	75	6.62807	7.7992e-12	3.10542e-08	106
2	106013030	106013457	327	15.6253	5.39126e-38	1.60705e-33	322
2	106013943	106014223	26	4.43361	1.4288e-06	0.00241835	85
2	106071581	106071844	109	7.53786	1.98715e-15	1.21149e-11	87
2	106193424	106193718	224	12.8082	1.98212e-27	3.17125e-23	175
2	106764056	106764280	86	7.143	4.65715e-13	2.1732e-09	176
2	107573116	107573822	553	20.3522	5.2791e-61	4.79259e-56	379
2	107587438	107587730	13	3.59772	4.2336e-05	0.044579	41
2	109020068	109020260	72	4.87302	1.46788e-11	5.68094e-08	103
2	109029143	109029875	686	24.0415	1.33364e-74	2.32541e-69	372
2	109150227	109150700	224	12.8082	1.98212e-27	3.17125e-23	213
2	109173048	109173298	142	8.15237	6.74637e-19	5.66096e-15	142
2	109305374	109305822	252	13.7649	3.09735e-30	5.78589e-26	85
2	109787811	109788616	362	16.8792	1.51468e-41	5.41726e-37	301
2	109857947	109858418	383	16.4004	1.1452e-43	4.58005e-39	94
2	109967615	109967895	67	6.38671	4.42374e-11	1.62413e-07	170
2	110087121	110087369	75	6.69656	6.03865e-12	2.52872e-08	227
2	111151006	111151219	40	4.95665	3.83213e-08	8.87095e-05	95
2	112078660	112079108	1046	30.8981	2.71463e-111	2.46025e-105	170
2	112165198	112165586	184	10.9882	2.99144e-23	3.47776e-19	214
2	112221826	112222179	46	5.35725	8.81516e-09	2.3369e-05	193
2	112259631	112259981	41	5.18623	3.1617e-08	7.35208e-05	233
2	112704277	112704475	144	9.75632	4.01328e-19	3.45025e-15	89
2	112908095	112908306	131	8.92875	9.32932e-18	7.0899e-14	104
2	113381783	113382356	211	10.9299	4.92074e-26	7.17794e-22	339
2	113384812	113385396	98	7.16096	2.41413e-14	1.33737e-10	231
2	113521737	113521930	38	4.98224	6.63835e-08	0.000148122	53
2	114282680	114282893	17	3.94099	1.26412e-05	0.0161447	77
2	119613252	119613596	119	8.48231	1.50945e-16	1.02925e-12	183
2	120607822	120608033	54	5.87642	1.31181e-09	3.82384e-06	180
2	121010038	121010814	43	5.30469	2.053e-08	4.97256e-05	128
2	121227775	121228150	191	10.7394	5.86206e-24	7.25972e-20	214
2	121298050	121298388	197	9.19564	1.44085e-24	1.84697e-20	133
2	121361716	121361938	55	5.74433	1.03906e-09	3.16002e-06	76
2	121529102	121529335	98	7.88198	2.91179e-14	1.58391e-10	124
2	121677647	121677943	354	17.2418	9.99033e-41	3.43867e-36	177
2	122259914	122260514	293	13.5718	1.82688e-34	4.41164e-30	157
2	122336904	122337175	98	7.43498	2.27395e-14	1.26412e-10	217
2	122494530	122494828	86	7.38936	4.54151e-13	2.1732e-09	149
2	127863240	127863484	54	5.91149	1.15282e-09	3.47552e-06	106
2	127901739	127902219	123	8.69901	6.63499e-17	4.72172e-13	181
2	127975559	127975793	312	12.0693	2.33018e-36	6.28189e-32	106
2	127984302	127984506	64	6.1862	9.3143e-11	3.23236e-07	123
2	128159116	128159439	152	9.04543	5.74381e-20	5.25715e-16	170
2	128395337	128395656	98	7.88198	2.91179e-14	1.58391e-10	95
2	133196243	133197100	1113	37.0543	4.21279e-118	4.83037e-112	142
2	134684275	134684493	35	4.92624	1.45683e-07	0.000308418	80
2	134877055	134877471	17	3.94099	1.26412e-05	0.0161447	47
2	135130411	135130852	354	17.2418	9.99033e-41	3.43867e-36	207
2	135922130	135922399	158	7.70568	1.59856e-20	1.53292e-16	111
2	136002680	136003032	295	15.2713	1.11977e-34	2.76077e-30	181
2	136289436	136289764	44	5.41886	1.35266e-08	3.44398e-05	224
2	136634165	136634381	107	7.95369	3.16782e-15	1.86239e-11	77
2	139032079	139032362	97	7.58944	3.38221e-14	1.79407e-10	175
2	141579697	141580054	608	25.1238	1.05752e-66	1.2735e-61	220
2	143611528	143611741	108	8.03587	2.32097e-15	1.38855e-11	132
2	143631864	143632113	39	5.05454	5.1047e-08	0.000115601	93
2	144889970	144890249	485	17.4872	4.03776e-54	2.67153e-49	123
2	145274921	145275231	190	11.0468	6.58173e-24	8.10233e-20	162
2	145311258	145311461	97	7.58944	3.38221e-14	1.79407e-10	70
2	149340393	149340684	107	7.95369	3.16782e-15	1.86239e-11	82
2	149372494	149372770	101	6.84799	1.14062e-14	6.45372e-11	69
2	150600954	150601218	18	3.88205	1.01984e-05	0.0134546	54
2	151395369	151395662	82	6.1958	1.13329e-12	5.07142e-09	186
2	151476341	151476751	98	7.88198	2.91179e-14	1.58391e-10	268
2	151558969	151559267	82	6.1958	1.13329e-12	5.07142e-09	238
2	152146597	152146950	244	12.9467	1.74598e-29	3.1625e-25	139
2	153057136	153057776	748	27.6791	5.79989e-81	1.34326e-75	178
2	153323311	153323579	82	6.1958	1.13329e-12	5.07142e-09	212
2	153363494	153363758	135	8.90648	3.30621e-18	2.63937e-14	110
2	157190496	157191182	26	4.14582	1.4002e-06	0.00241824	86
2	158731472	158731786	92	5.90769	9.96024e-14	5.05568e-10	242
2	159779760	159780026	222	11.9554	3.39657e-27	5.24192e-23	82
2	160143192	160143436	39	5.05454	5.1047e-08	0.000115601	86
2	161062084	161062454	652	18.2368	3.88893e-71	5.8031e-66	174
2	161083935	161084136	20	4.01794	6.29695e-06	0.00904087	45
2	161098207	161098675	434	15.9787	6.08415e-49	3.18853e-44	307
2	161150252	161150712	344	15.7982	1.05051e-39	3.44977e-35	122
2	165061981	165062552	286	14.7253	9.26979e-34	2.15591e-29	109
2	165849502	165849758	209	11.8185	8.93655e-26	1.25271e-21	99
2	166754672	166755349	800	26.3825	3.1476e-86	9.4591e-81	436
2	166755865	166756330	34	4.52271	1.90647e-07	0.000380961	165
2	166809966	166810504	60	6.08389	2.96777e-10	9.75012e-07	258
2	167023893	167024270	55	5.80369	8.34642e-10	2.5875e-06	249
2	169013240	169013578	70	5.45991	2.45059e-11	9.31687e-08	116
2	169014088	169014317	17	3.91761	1.37338e-05	0.0161447	158
2	169110925	169111551	309	15.7313	4.08677e-36	1.07875e-31	334
2	169312455	169312702	109	8.3746	1.75788e-15	1.0963e-11	174
2	169952031	169952357	96	7.51182	4.532e-14	2.35223e-10	294
2	171627045	171627328	18	3.76893	9.448e-06	0.0128283	61
2	172266760	172267115	143	9.37519	5.49301e-19	4.68317e-15	115
2	172290033	172291018	121	8.86723	1.00267e-16	7.03947e-13	197
2	172379922	172380215	69	6.03028	3.15537e-11	1.18946e-07	134
2	172864501	172865095	262	14.0385	2.55988e-31	5.1447e-27	296
2	172960090	172960589	88	6.78407	2.7874e-13	1.37214e-09	180
2	172962015	172962228	64	5.54361	9.19052e-11	3.23236e-07	113
2	172963615	172964130	174	9.13065	3.00269e-22	3.2923e-18	245
2	173118088	173118381	92	7.25861	1.17934e-13	5.91276e-10	103
2	173306776	173307335	799	29.0184	4.21512e-86	1.24695e-80	235
2	173330159	173330401	46	5.35725	8.81516e-09	2.3369e-05	208
2	173420847	173421180	14	3.66274	3.3714e-05	0.0364443	46
2	173504298	173504794	77	6.81835	3.83257e-12	1.61328e-08	250
2	173827621	173827834	98	7.88198	2.91179e-14	1.58391e-10	98
2	173832654	173833027	86	7.38936	4.54151e-13	2.1732e-09	212
2	173850385	173851087	537	19.9412	1.98669e-59	1.67059e-54	145
2	173941386	173941643	54	5.91149	1.15282e-09	3.47552e-06	93
2	174219125	174219557	141	9.2793	7.92337e-19	6.58886e-15	177
2	174517152	174517783	844	30.0473	9.17931e-91	3.32139e-85	444
2	174545408	174545633	236	11.6837	1.44099e-28	2.45782e-24	104
2	174828914	174829174	34	4.52271	1.90647e-07	0.000380961	66
2	174891430	174891740	130	9.1279	1.30623e-17	9.65028e-14	132
2	174897776	174898027	26	4.43361	1.4288e-06	0.00241835	91
2	175479065	175479264	66	6.29601	6.1947e-11	2.25985e-07	126
2	175636447	175636864	255	11.4133	1.40543e-30	2.72126e-26	129
2	175662735	175662985	145	8.91861	3.11379e-19	2.69557e-15	113
2	176464900	176465544	180	10.7145	8.56209e-23	9.81748e-19	357
2	176671755	176671956	42	4.89961	2.40032e-08	5.7491e-05	159
2	178076672	178077162	180	10.7145	8.56209e-23	9.81748e-19	335
2	179344936	179345473	130	8.83743	1.32111e-17	9.75192e-14	165
2	180133080	180133845	849	31.4687	2.8624e-91	1.06918e-85	172
2	181438724	181438987	326	14.3219	7.57478e-38	2.23146e-33	119
2	181844208	181844447	20	3.87766	6.37309e-06	0.00904087	93
2	181901871	181902462	311	15.0236	2.79338e-36	7.49808e-32	185
2	182817178	182817409	130	8.29164	1.16708e-17	8.73876e-14	124
2	185942990	185943264	26	4.43361	1.4288e-06	0.00241835	174
2	187350472	187350836	98	7.14871	2.5325e-14	1.38287e-10	265
2	189494099	189494474	462	16.6308	1.0173e-51	6.02504e-47	106
2	189494682	189494966	25	4.22703	1.8098e-06	0.00284328	134
2	190029432	190029837	605	22.8671	2.64661e-66	3.12853e-61	268
2	190086663	190087464	242	9.28818	2.90924e-29	5.16654e-25	89
2	190183584	190183786	177	9.92992	1.42626e-22	1.59672e-18	146
2	190305656	190305859	14	3.70289	2.9284e-05	0.0319014	51
2	190539155	190539725	46	4.59782	9.57525e-09	2.48062e-05	112
2	190665646	190665891	13	3.5715	4.64045e-05	0.0485467	51
2	190667235	190667468	32	4.75011	2.75588e-07	0.000533347	103
2	190798660	190798854	21	4.07638	5.11635e-06	0.00739707	71
2	191184493	191184744	100	7.78332	1.62952e-14	9.11759e-11	122
2	191339881	191340090	14	3.64955	3.53094e-05	0.0377181	124
2	191399091	191399464	109	7.53786	1.98715e-15	1.21149e-11	121
2	191726162	191726365	121	8.60569	9.45148e-17	6.68698e-13	103
2	191744517	191744765	97	7.58944	3.38221e-14	1.79407e-10	110
2	191844793	191845293	64	5.54361	9.19052e-11	3.23236e-07	80
2	191884902	191885206	47	4.89142	5.94744e-09	1.60587e-05	206
2	192043511	192043927	48	5.47432	5.74077e-09	1.55171e-05	125
2	192130184	192130378	20	4.04744	5.67048e-06	0.00817165	127
2	192162820	192163259	20	4.01794	6.29695e-06	0.00904087	154
2	192496489	192496842	199	10.553	8.64868e-25	1.15531e-20	165
2	192554138	192554482	204	11.5694	2.33636e-25	3.18251e-21	186
2	196942822	196943072	78	6.89255	2.90556e-12	1.25971e-08	51
2	197109255	197109862	187	10.1761	1.46791e-23	1.78316e-19	494
2	197128072	197128522	320	15.5666	3.36062e-37	9.48899e-33	172
2	197149629	197149873	203	11.1525	3.07907e-25	4.17138e-21	151
2	197346051	197346396	256	13.2561	1.22735e-30	2.38809e-26	208
2	197852369	197852822	109	8.09487	1.85674e-15	1.13399e-11	286
2	198317730	198317941	49	5.36971	4.15327e-09	1.13975e-05	145
2	198753693	198754070	199	11.5715	8.73072e-25	1.15555e-20	170
2	200270007	200270462	49	5.36971	4.15327e-09	1.13975e-05	255
2	200308478	200308706	192	11.1609	4.23819e-24	5.32121e-20	138
2	201153472	201153948	750	28.3381	3.66471e-81	8.65227e-76	141
2	201165339	201165609	64	5.54361	9.19052e-11	3.23236e-07	126
2	201489617	201489863	81	6.83164	1.50089e-12	6.58977e-09	90
2	201527640	201527843	78	5.74727	3.0187e-12	1.3078e-08	166
2	201630067	201630873	55	5.80369	8.34642e-10	2.5875e-06	119
2	201827938	201828206	69	6.03028	3.15537e-11	1.18946e-07	98
2	201831688	201832006	109	7.53786	1.98715e-15	1.21149e-11	74
2	202068690	202068899	78	5.74727	3.0187e-12	1.3078e-08	116
2	202316298	202316658	116	8.25164	3.62735e-16	2.35755e-12	146
2	202507424	202507685	98	7.16096	2.41413e-14	1.33737e-10	82
2	202672050	202672319	18	3.76893	9.448e-06	0.0128283	45
2	202898039	202898268	33	4.82245	2.12192e-07	0.000413885	91
2	203050666	203050936	179	10.3264	1.07486e-22	1.2182e-18	155
2	203735765	203736830	108	8.32493	2.12007e-15	1.27119e-11	501
2	203797608	203798001	145	9.83205	3.00892e-19	2.60675e-15	92
2	204103965	204104218	37	4.91081	8.60478e-08	0.000189548	150
2	204205537	204205859	294	14.8116	1.44447e-34	3.49478e-30	189
2	204553466	204553718	30	4.59503	4.82003e-07	0.000892031	198
2	204624228	204624663	98	7.16096	2.41413e-14	1.33737e-10	99
2	205409682	205410060	121	8.86723	1.00267e-16	7.03947e-13	164
2	206515143	206515388	180	11.0496	8.33067e-23	9.55851e-19	127
2	207024293	207024526	34	4.52271	1.90647e-07	0.000380961	51
2	208031590	208031866	72	6.70041	1.37978e-11	5.34737e-08	86
2	208047647	208047970	109	7.52496	2.09031e-15	1.256e-11	93
2	208104187	208104420	47	4.89142	5.94744e-09	1.60587e-05	96
2	208123181	208123612	142	8.15237	6.74637e-19	5.66096e-15	193
2	208482001	208482507	39	5.03627	5.45519e-08	0.000123376	355
2	208576801	208576993	13	3.5715	4.64045e-05	0.0485467	118
2	208634481	208634973	108	8.03587	2.32097e-15	1.38855e-11	258
2	210988778	210989003	28	4.46437	7.71205e-07	0.00139733	128
2	212896893	212897223	394	15.0004	7.64117e-45	3.27409e-40	167
2	215674678	215675006	66	4.87629	6.80252e-11	2.47349e-07	106
2	216393355	216393777	463	19.7875	8.17617e-52	4.90693e-47	165
2	216477974	216478272	61	5.17255	1.8913e-10	6.34059e-07	191
2	216782998	216783394	342	16.0718	1.85511e-39	5.99018e-35	153
2	216894367	216894574	78	6.40718	3.0507e-12	1.3161e-08	96
2	217053824	217054066	32	4.23923	2.9858e-07	0.000572836	67
2	217086505	217086813	64	6.40411	9.07862e-11	3.23236e-07	102
2	217180503	217181019	531	20.5302	8.36874e-59	6.90351e-54	96
2	217237994	217238355	97	7.58944	3.38221e-14	1.79407e-10	145
2	217400036	217400535	286	13.1913	8.51569e-34	2.00189e-29	331
2	217404720	217405028	209	8.98996	8.20257e-26	1.1517e-21	122
2	217776753	217777003	197	9.19564	1.44085e-24	1.84697e-20	86
2	218154650	218154858	250	12.8963	4.99045e-30	9.2651e-26	85
2	218232233	218232540	256	13.6221	1.27879e-30	2.47839e-26	110
2	218375856	218376078	31	4.02309	3.82085e-07	0.00071583	101
2	218559786	218560012	119	8.48231	1.50945e-16	1.02925e-12	85
2	218715829	218716114	242	12.8143	2.91924e-29	5.17988e-25	155
2	218868796	218869245	174	9.13065	3.00269e-22	3.2923e-18	283
2	219151619	219151851	52	5.5507	2.12471e-09	6.07715e-06	131
2	219188705	219188990	55	5.74433	1.03906e-09	3.16002e-06	185
2	219260817	219261079	20	4.01794	6.29695e-06	0.00904087	81
2	219271057	219271345	15	3.6001	2.77262e-05	0.0304558	47
2	219313826	219314052	120	8.26109	1.1992e-16	8.22621e-13	78
2	219471834	219472689	44	5.41886	1.35266e-08	3.44398e-05	391
2	219536692	219537045	158	10.3451	1.3622e-20	1.33052e-16	123
2	220007081	220007286	95	7.20019	5.58599e-14	2.87237e-10	129
2	220143984	220144230	24	3.59599	2.25964e-06	0.00344921	64
2	220154512	220154871	42	4.89961	2.40032e-08	5.7491e-05	241
2	220233701	220233945	130	9.16265	1.14504e-17	8.57828e-14	90
2	220305942	220306270	30	4.57842	5.11705e-07	0.000944757	204
2	220317727	220317950	109	7.53786	1.98715e-15	1.21149e-11	110
2	220898400	220898596	75	6.69656	6.03865e-12	2.52872e-08	103
2	221089967	221090161	135	7.78712	3.16039e-18	2.5236e-14	150
2	223595215	223595408	53	5.42872	1.58019e-09	4.56583e-06	123
2	223598873	223599109	47	5.43517	6.62598e-09	1.77003e-05	204
2	223617976	223618186	53	5.83134	1.54864e-09	4.48085e-06	168
2	223652836	223653086	49	5.53411	4.61116e-09	1.25826e-05	140
2	223724501	223725405	199	10.553	8.64868e-25	1.15531e-20	285
2	223744132	223744343	255	13.5717	1.55328e-30	2.98676e-26	93
2	223823996	223824393	647	24.3377	1.26567e-70	1.84005e-65	260
2	224413713	224414303	666	25.4469	1.53918e-72	2.45465e-67	334
2	224590346	224590596	106	6.60936	4.26256e-15	2.48382e-11	85
2	224821807	224822183	134	9.09113	5.02875e-18	3.97622e-14	237
2	224904419	224904802	18	3.82989	1.22707e-05	0.0156794	50
2	224966907	224967445	583	21.106	4.67972e-64	4.92323e-59	323
2	225086302	225086643	533	21.5764	5.99998e-59	4.98632e-54	186
2	225383575	225383896	111	8.24116	1.0681e-15	6.78079e-12	87
2	225734000	225734675	412	18.1167	1.2567e-46	5.85693e-42	487
2	225984896	225985130	139	9.4295	1.38973e-18	1.12844e-14	132
2	227291053	227291490	143	9.37519	5.49301e-19	4.68317e-15	266
2	227342971	227343386	78	6.40718	3.0507e-12	1.3161e-08	257
2	227538050	227538353	165	10.1277	2.84715e-21	2.89441e-17	133
2	227737685	227738305	1289	30.7893	6.16538e-136	1.20307e-129	381
2	228330978	228331233	360	15.5106	2.25751e-41	8.02214e-37	130
2	230040844	230041145	125	8.53954	4.12069e-17	2.97037e-13	218
2	230786776	230787253	69	6.03028	3.15537e-11	1.18946e-07	280
2	230861255	230861449	98	7.16096	2.41413e-14	1.33737e-10	140
2	231308445	231308701	65	6.25012	7.34565e-11	2.6671e-07	76
2	231549565	231549773	98	7.88198	2.91179e-14	1.58391e-10	91
2	232229662	232230293	191	11.4003	6.16056e-24	7.60239e-20	142
2	232469153	232469817	131	8.92875	9.32932e-18	7.0899e-14	92
2	232507395	232507710	248	12.0606	7.43259e-30	1.37227e-25	151
2	232531031	232531653	372	15.3466	1.53133e-42	5.82693e-38	213
2	232571838	232572109	28	4.46437	7.71205e-07	0.00139733	244
2	232572752	232573101	28	4.46437	7.71205e-07	0.00139733	191
2	232573538	232573829	30	4.56194	5.42988e-07	0.00099607	130
2	233476073	233476498	38	4.31045	6.24238e-08	0.000140081	227
2	233489218	233489468	165	10.4502	2.79518e-21	2.85641e-17	125
2	233891139	233891652	378	16.5222	3.89189e-43	1.5105e-38	201
2	234156459	234156752	99	7.75529	1.81088e-14	1.00953e-10	91
2	234259372	234259696	175	9.79921	2.40281e-22	2.67159e-18	133
2	234395936	234396147	164	10.4112	3.24444e-21	3.2961e-17	100
2	235150566	235151049	46	4.59782	9.57525e-09	2.48062e-05	305
2	235158391	235158991	415	19.2123	5.67819e-47	2.71581e-42	397
2	235198493	235198792	180	10.7145	8.56209e-23	9.81748e-19	108
2	235858433	235858639	53	4.88518	1.38404e-09	4.02893e-06	169
2	235932792	235933139	280	12.0655	4.492e-33	9.97976e-29	158
2	236079246	236080405	552	21.7758	5.67545e-61	5.1094e-56	462
2	237678526	237678818	78	6.86764	3.1886e-12	1.35369e-08	99
2	237776623	237776875	222	12.6346	3.86634e-27	5.94621e-23	105
2	237954126	237954499	68	6.40979	4.06041e-11	1.4972e-07	105
2	238006658	238007041	243	11.0872	2.3844e-29	4.26373e-25	154
2	238050285	238050700	252	13.7935	2.77364e-30	5.26453e-26	275
2	238105280	238105819	709	26.4201	6.10436e-77	1.17633e-71	342
2	238110786	238111095	123	8.14308	6.36063e-17	4.53534e-13	108
2	238411016	238411432	143	9.37519	5.49301e-19	4.68317e-15	251
2	238571505	238571735	258	13.3931	7.20659e-31	1.41804e-26	161
2	238640423	238640857	244	12.9467	1.74598e-29	3.1625e-25	86
2	238783070	238783623	732	27.2327	2.90102e-79	6.20626e-74	220
2	238875262	238875598	59	5.65339	3.07397e-10	1.00876e-06	121
2	239554457	239554718	31	4.66269	3.77764e-07	0.000708582	60
2	239593274	239593487	75	6.69656	6.03865e-12	2.52872e-08	79
2	239772969	239773476	191	11.4003	6.16056e-24	7.60239e-20	173
2	239924852	239925213	20	4.01794	6.29695e-06	0.00904087	92
2	240322862	240323947	779	30.05	4.32693e-84	1.158e-78	334
2	241309093	241309338	27	4.41871	9.08762e-07	0.00159695	128
2	241309576	241309792	96	7.51182	4.532e-14	2.35223e-10	112
2	241313695	241313888	42	4.89961	2.40032e-08	5.7491e-05	119
2	241374713	241374958	88	6.78407	2.7874e-13	1.37214e-09	107
2	241949271	241949534	42	4.89961	2.40032e-08	5.7491e-05	93
2	242097428	242097639	166	10.1986	2.16825e-21	2.23131e-17	119
2	242446963	242447235	25	4.35679	1.88217e-06	0.00295583	67
2	242447643	242448292	275	13.6633	1.26923e-32	2.7663e-28	349
3	4458703	4459207	367	15.4526	5.33495e-42	1.9498e-37	214
3	5019852	5020080	18	3.85579	1.11936e-05	0.0147031	75
3	5020627	5020822	20	4.03312	5.96637e-06	0.00858578	81
3	5028600	5028802	109	7.53786	1.98715e-15	1.21149e-11	97
3	5202813	5203008	143	9.37519	5.49301e-19	4.68317e-15	133
3	8427917	8428273	146	9.85248	2.78394e-19	2.45957e-15	214
3	8548365	8548610	85	7.31724	5.94853e-13	2.72107e-09	104
3	8671130	8671486	180	10.7145	8.56209e-23	9.81748e-19	174
3	8890153	8890521	34	4.69675	1.87258e-07	0.000376747	346
3	8893459	8893804	354	17.2418	9.99033e-41	3.43867e-36	175
3	9004740	9005178	64	5.54361	9.19052e-11	3.23236e-07	299
3	9391125	9391660	155	9.82162	3.08795e-20	2.93022e-16	108
3	9791444	9791840	35	4.92624	1.45683e-07	0.000308418	55
3	9833969	9834463	368	14.3482	3.71108e-42	1.37354e-37	346
3	10059734	10060042	81	6.59202	1.49562e-12	6.57764e-09	233
3	10233580	10233850	147	9.61469	2.20267e-19	1.95416e-15	168
3	10270363	10270578	119	7.91475	1.55848e-16	1.04655e-12	130
3	10290123	10290434	14	3.66274	3.3714e-05	0.0364443	92
3	11138209	11138746	158	10.3451	1.3622e-20	1.33052e-16	126
3	11330337	11330679	68	6.45647	3.41444e-11	1.26611e-07	159
3	11609326	11610162	133	6.73393	5.36809e-18	4.24102e-14	408
3	11642169	11642375	86	7.143	4.65715e-13	2.1732e-09	110
3	12721068	12721433	192	11.1609	4.23819e-24	5.32121e-20	98
3	12804850	12805248	538	19.9753	1.72524e-59	1.47679e-54	175
3	13060788	13061020	46	5.35725	8.81516e-09	2.3369e-05	160
3	13079032	13079279	119	8.48231	1.50945e-16	1.02925e-12	185
3	13545995	13546371	394	16.1787	9.02922e-45	3.81083e-40	138
3	13549275	13549807	336	12.644	7.55388e-39	2.3297e-34	125
3	13579370	13579610	89	7.11472	2.03409e-13	1.00753e-09	130
3	13580752	13581032	153	8.47847	5.3454e-20	4.93685e-16	129
3	13586039	13586273	132	8.9943	7.26875e-18	5.59603e-14	117
3	14042412	14042753	64	6.40411	9.07862e-11	3.23236e-07	283
3	14266529	14266815	129	8.48057	1.70986e-17	1.25032e-13	129
3	14452314	14452553	141	9.2793	7.92337e-19	6.58886e-15	137
3	14454979	14455922	92	6.5219	1.16472e-13	5.88966e-10	178
3	14456943	14457298	164	9.42232	3.78817e-21	3.83911e-17	208
3	14483005	14483349	339	14.6988	3.20752e-39	1.02216e-34	235
3	15366757	15367062	175	9.79921	2.40281e-22	2.67159e-18	199
3	15672543	15672822	185	11.0682	2.20059e-23	2.61324e-19	161
3	15675693	15675954	107	7.98153	2.85089e-15	1.67869e-11	157
3	16024565	16025058	64	5.54361	9.19052e-11	3.23236e-07	385
3	16109533	16109902	179	10.3264	1.07486e-22	1.2182e-18	126
3	16165670	16166041	22	4.00011	4.09591e-06	0.00603018	356
3	16187813	16188023	61	5.17255	1.8913e-10	6.34059e-07	109
3	16404330	16404565	211	12.3156	5.0113e-26	7.24136e-22	122
3	16420082	16420657	99	7.69983	2.23146e-14	1.24128e-10	318
3	16440928	16441299	224	12.7817	2.19543e-27	3.45255e-23	189
3	16457493	16457837	54	5.91149	1.15282e-09	3.47552e-06	78
3	16520100	16520323	69	6.03028	3.15537e-11	1.18946e-07	125
3	18140117	18140840	951	27.392	1.18637e-101	7.17844e-96	445
3	18141987	18142221	20	4.04744	5.67048e-06	0.00817165	54
3	19703158	19703378	26	4.42442	1.47679e-06	0.00241835	65
3	20013537	20013739	78	6.40718	3.0507e-12	1.3161e-08	135
3	23900520	23900832	365	17.494	7.27562e-42	2.6299e-37	173
3	23987458	23987913	55	5.74433	1.03906e-09	3.16002e-06	199
3	24053024	24053224	35	4.92624	1.45683e-07	0.000308418	98
3	24187258	24187537	18	3.58704	1.12166e-05	0.0147255	200
3	27335429	27335661	326	14.3219	7.57478e-38	2.23146e-33	137
3	27367873	27368330	39	5.07294	4.77441e-08	0.000108251	55
3	27577190	27577549	353	15.0757	1.32437e-40	4.48528e-36	248
3	27609777	27610341	559	23.6459	1.21093e-61	1.14362e-56	240
3	27687758	27688078	184	11.3303	2.8442e-23	3.35738e-19	99
3	27719152	27719412	236	11.6837	1.44099e-28	2.45782e-24	131
3	28390720	28391235	121	7.50018	9.54575e-17	6.74979e-13	202
3	28391546	28391937	40	5.14791	3.63496e-08	8.42423e-05	289
3	29472006	29472393	286	13.1913	8.51569e-34	2.00189e-29	121
3	30126965	30127167	28	4.44976	8.12812e-07	0.00143546	68
3	30361088	30361350	248	11.72	6.99971e-30	1.29637e-25	171
3	30384196	30384600	366	15.4262	5.94429e-42	2.15357e-37	188
3	30477626	30477841	78	6.40718	3.0507e-12	1.3161e-08	139
3	30666893	30667668	26	4.14582	1.4002e-06	0.00241824	235
3	31084864	31085214	98	7.16096	2.41413e-14	1.33737e-10	219
3	31108565	31108907	532	19.1781	7.09905e-59	5.89318e-54	157
3	31573462	31573835	17	3.94099	1.26412e-05	0.0161447	83
3	31676066	31676479	873	25.7615	1.16778e-93	4.91938e-88	154
3	31746280	31746511	13	3.62345	3.86901e-05	0.0411207	45
3	32079174	32079371	163	9.4062	4.03971e-21	4.05219e-17	89
3	32625300	32625683	517	17.9352	2.26027e-57	1.74233e-52	134
3	32823173	32823367	44	5.41886	1.35266e-08	3.44398e-05	90
3	33620037	33620696	462	20.6473	1.06297e-51	6.25302e-47	397
3	37264764	37265095	141	9.2793	7.92337e-19	6.58886e-15	88
3	37285593	37285996	197	11.4461	1.41426e-24	1.82478e-20	133
3	37824055	37824283	83	7.15199	1.10321e-12	4.94038e-09	108
3	38206344	38207022	85	6.57711	6.25374e-13	2.84282e-09	113
3	38209864	38210540	538	21.8754	1.84162e-59	1.56268e-54	291
3	39425438	39425997	17	3.94099	1.26412e-05	0.0161447	283
3	40179334	40179536	26	4.14582	1.4002e-06	0.00241824	89
3	40350978	40351173	64	6.40411	9.07862e-11	3.23236e-07	113
3	42122039	42122294	135	9.15685	3.91679e-18	3.12435e-14	175
3	42304119	42304441	92	6.5219	1.16472e-13	5.88966e-10	89
3	42623606	42623887	198	11.1768	1.06795e-24	1.40712e-20	220
3	42632007	42632313	86	7.143	4.65715e-13	2.1732e-09	188
3	42693027	42693261	47	4.89142	5.94744e-09	1.60587e-05	189
3	42725592	42725920	231	10.7611	3.93007e-28	6.54787e-24	122
3	42922364	42922629	44	5.41886	1.35266e-08	3.44398e-05	167
3	43908332	43908550	96	7.7454	4.86385e-14	2.50975e-10	101
3	43913941	43914140	21	4.06186	5.38729e-06	0.00777517	77
3	44379407	44379634	55	5.74433	1.03906e-09	3.16002e-06	155
3	44379980	44380328	37	4.91081	8.60478e-08	0.000189548	267
3	44518833	44519207	33	4.76799	2.58357e-07	0.000500922	61
3	45004149	45004383	23	4.06428	3.25027e-06	0.00482603	44
3	45208861	45209327	197	9.19564	1.44085e-24	1.84697e-20	274
3	45219658	45220067	110	5.64951	1.56581e-15	9.80302e-12	317
3	45252104	45252372	142	9.64489	6.13028e-19	5.15205e-15	98
3	45593076	45593439	282	13.6754	2.64046e-33	5.99446e-29	247
3	45686091	45686402	43	5.34539	1.7695e-08	4.30338e-05	242
3	45965111	45965509	109	8.3746	1.75788e-15	1.0963e-11	312
3	46155860	46156070	20	4.01794	6.29695e-06	0.00904087	102
3	46169054	46169295	59	4.88027	3.10427e-10	1.00876e-06	145
3	46537358	46537814	426	19.4378	4.142e-48	2.06771e-43	202
3	46700516	46701088	236	11.6837	1.44099e-28	2.45782e-24	377
3	47206076	47206422	165	10.4502	2.79518e-21	2.85641e-17	193
3	47302825	47303158	310	15.764	3.60039e-36	9.63563e-32	167
3	48130414	48130849	299	14.7324	4.18148e-35	1.054e-30	222
3	48342662	48343051	34	4.52271	1.90647e-07	0.000380961	202
3	48544851	48545238	146	9.85248	2.78394e-19	2.45957e-15	241
3	48632882	48633550	1356	43.8117	8.0153e-143	2.03573e-136	241
3	48635751	48636411	777	28.2798	7.05667e-84	1.8362e-78	267
3	49027237	49027586	64	6.40411	9.07862e-11	3.23236e-07	88
3	49044718	49044914	16	3.80009	2.08046e-05	0.0235017	45
3	49169855	49170764	224	12.8082	1.98212e-27	3.17125e-23	329
3	49395710	49396010	166	7.20359	2.29551e-21	2.36135e-17	150
3	49481382	49481758	369	16.0004	3.13321e-42	1.16311e-37	242
3	49506926	49507395	574	19.2396	3.7647e-63	3.79997e-58	109
3	49577332	49577848	121	8.86723	1.00267e-16	7.03947e-13	269
3	49711310	49712034	506	15.4114	3.36822e-56	2.44056e-51	435
3	49840450	49840733	48	5.11553	5.1843e-09	1.4112e-05	180
3	49967072	49967447	37	4.91081	8.60478e-08	0.000189548	160
3	50306338	50306620	158	10.3451	1.3622e-20	1.33052e-16	141
3	50374903	50375313	238	13.3008	7.5504e-29	1.31492e-24	157
3	50600302	50600613	252	13.7935	2.77364e-30	5.26453e-26	145
3	50604691	50605232	119	8.48231	1.50945e-16	1.02925e-12	457
3	50606333	50606730	174	9.13065	3.00269e-22	3.2923e-18	182
3	50638552	50638759	64	6.40411	9.07862e-11	3.23236e-07	170
3	50695935	50696154	168	7.96254	1.48717e-21	1.55973e-17	98
3	51721897	51722283	308	10.1698	5.13003e-36	1.34887e-31	171
3	52009132	52009463	75	6.62807	7.7992e-12	3.10542e-08	209
3	52017044	52017246	49	5.36971	4.15327e-09	1.13975e-05	94
3	52080403	52080839	178	10.6049	1.30536e-22	1.47418e-18	312
3	52187673	52187878	82	6.1958	1.13329e-12	5.07142e-09	153
3	52277959	52278587	81	6.59202	1.49562e-12	6.57764e-09	285
3	52885530	52885815	133	9.35985	5.41988e-18	4.27839e-14	99
3	53143268	53143483	109	7.84803	1.69391e-15	1.05972e-11	143
3	53272267	53272481	42	4.89961	2.40032e-08	5.7491e-05	118
3	53304005	53304461	252	13.7935	2.77364e-30	5.26453e-26	182
3	53838842	53839196	310	15.764	3.60039e-36	9.63563e-32	221
3	54916618	54916841	332	15.4755	1.92269e-38	5.82814e-34	121
3	54925486	54926339	1104	36.5478	3.18061e-117	3.58121e-111	417
3	55034516	55034726	64	6.40411	9.07862e-11	3.23236e-07	113
3	55450511	55450834	14	3.66274	3.3714e-05	0.0364443	76
3	56145993	56146242	56	5.21752	7.61711e-10	2.39651e-06	195
3	56159373	56159612	197	11.4461	1.41426e-24	1.82478e-20	102
3	57093598	57093803	75	6.89673	6.64431e-12	2.72772e-08	89
3	57741368	57741568	24	4.13054	2.56053e-06	0.00386011	82
3	57996380	57996709	65	6.0383	7.13017e-11	2.59054e-07	141
3	57999963	58000216	114	7.85145	5.84104e-16	3.75509e-12	143
3	58034998	58035275	64	6.40411	9.07862e-11	3.23236e-07	93
3	58369700	58369991	138	7.19197	1.67317e-18	1.35257e-14	170
3	58613340	58613549	133	9.35985	5.41988e-18	4.27839e-14	102
3	59087248	59087488	126	8.03869	3.18603e-17	2.30786e-13	127
3	59231614	59231806	61	6.15208	2.30707e-10	7.6115e-07	92
3	59410501	59410761	86	7.143	4.65715e-13	2.1732e-09	91
3	59526088	59526367	248	12.4003	8.1773e-30	1.49293e-25	148
3	61880665	61880888	197	11.823	1.2184e-24	1.6038e-20	87
3	63897761	63898052	26	4.43361	1.4288e-06	0.00241835	111
3	64328735	64328993	46	5.39658	7.6322e-09	2.03456e-05	135
3	65517309	65517510	189	11.2734	1.00173e-23	1.22386e-19	92
3	65869354	65869548	27	4.41871	9.08762e-07	0.00159695	126
3	66388990	66389678	64	6.1862	9.3143e-11	3.23236e-07	146
3	66479299	66479518	17	3.94099	1.26412e-05	0.0161447	93
3	66789538	66789738	126	8.5975	3.30126e-17	2.38633e-13	95
3	66813804	66814196	827	29.6054	4.94311e-89	1.65508e-83	146
3	71734084	71734344	165	10.163	2.48571e-21	2.55229e-17	108
3	72348378	72348847	34	4.52271	1.90647e-07	0.000380961	450
3	72640642	72641369	415	18.3039	6.02171e-47	2.85292e-42	258
3	72710099	72710579	1006	34.3757	3.1537e-107	2.45952e-101	289
3	73671366	73671631	70	5.45991	2.45059e-11	9.31687e-08	160
3	73776490	73776956	243	11.0872	2.3844e-29	4.26373e-25	360
3	73835273	73835868	251	11.1768	3.89413e-30	7.26123e-26	266
3	77874611	77874866	165	10.163	2.48571e-21	2.55229e-17	101
3	78308220	78308437	204	10.8574	2.55965e-25	3.48009e-21	77
3	78715697	78715986	75	6.46138	6.08205e-12	2.52872e-08	79
3	87003407	87004030	400	17.8575	1.9926e-45	8.84749e-41	260
3	89036094	89036302	223	11.2874	2.92624e-27	4.53513e-23	87
3	97591068	97591552	109	8.3746	1.75788e-15	1.0963e-11	255
3	98604837	98605097	21	4.07638	5.11635e-06	0.00739707	58
3	99844546	99844942	653	25.7395	2.97831e-71	4.45708e-66	161
3	99878493	99878821	307	15.2188	6.29811e-36	1.64721e-31	126
3	100120831	100121735	310	15.764	3.60039e-36	9.63563e-32	446
3	100729913	100730180	148	8.76948	1.72978e-19	1.53823e-15	173
3	101228746	101229090	351	17.0736	1.92119e-40	6.43073e-36	140
3	104229340	104229570	218	11.6798	9.96759e-27	1.48761e-22	132
3	105666858	105667084	15	3.75781	2.41435e-05	0.0267535	44
3	106354252	106354457	68	6.19581	3.93904e-11	1.45787e-07	138
3	106936064	106936472	948	30.9966	2.54413e-101	1.5196e-95	193
3	107603903	107604110	144	7.75882	3.76634e-19	3.25005e-15	113
3	107769859	107770149	26	4.14582	1.4002e-06	0.00241824	82
3	109251602	109251818	26	4.43361	1.4288e-06	0.00241835	151
3	109288228	109288734	171	10.5304	6.07547e-22	6.56055e-18	249
3	110308568	110308826	71	6.62531	1.82394e-11	6.96659e-08	143
3	110533179	110533927	163	8.80456	4.07943e-21	4.08517e-17	91
3	110790443	110790692	29	4.52931	6.10604e-07	0.00111301	92
3	111034354	111034959	487	21.2188	3.00144e-54	1.99081e-49	458
3	111395490	111395682	34	4.52271	1.90647e-07	0.000380961	120
3	111448451	111448678	58	5.78276	4.18475e-10	1.34051e-06	137
3	111845604	111845885	36	4.86059	1.03267e-07	0.000221983	120
3	112280967	112281323	18	3.86888	1.06861e-05	0.0140789	76
3	112372113	112372607	61	6.17514	2.11856e-10	7.02393e-07	145
3	113255506	113255823	42	5.24479	2.55429e-08	5.99142e-05	60
3	113871464	113871846	171	10.8377	6.36385e-22	6.85599e-18	193
3	115463550	115463833	133	9.35985	5.41988e-18	4.27839e-14	106
3	115502977	115503437	29	4.40012	5.51518e-07	0.00101053	139
3	115693989	115694193	19	3.97684	7.28585e-06	0.0100825	47
3	115778652	115778931	130	8.29164	1.16708e-17	8.73876e-14	154
3	116755332	116755858	92	6.5219	1.16472e-13	5.88966e-10	83
3	117242408	117242705	49	5.55434	4.28174e-09	1.1698e-05	73
3	117341285	117341806	98	7.16096	2.41413e-14	1.33737e-10	339
3	117347832	117348148	34	4.85945	1.85597e-07	0.000374171	252
3	117424915	117425110	132	7.82628	8.18917e-18	6.27899e-14	132
3	117454266	117454620	297	14.5818	7.52731e-35	1.86711e-30	202
3	119041823	119042336	118	8.39556	2.0985e-16	1.38315e-12	371
3	119551026	119551254	231	12.5002	4.08959e-28	6.77127e-24	122
3	119832529	119832722	180	10.0819	7.79561e-23	8.95695e-19	94
3	119833315	119833513	19	3.97684	7.28585e-06	0.0100825	78
3	119872303	119872573	268	13.6031	7.22903e-32	1.51377e-27	145
3	119896200	119896518	242	9.28818	2.90924e-29	5.16654e-25	85
3	120190106	120190383	26	4.26977	1.55207e-06	0.00247765	190
3	120215154	120215749	1001	28.5008	9.21298e-107	7.13888e-101	194
3	121200258	121200727	617	24.6216	1.40107e-67	1.78365e-62	269
3	122233301	122233862	155	9.82162	3.08795e-20	2.93022e-16	236
3	122252751	122253246	663	24.7647	2.92745e-72	4.59685e-67	142
3	123451352	123451805	205	11.6074	2.01753e-25	2.77517e-21	216
3	123454438	123454641	52	5.76499	1.97651e-09	5.67336e-06	79
3	123680081	123680283	43	5.1585	1.82621e-08	4.43333e-05	162
3	124775676	124775922	13	3.5715	4.64045e-05	0.0485467	69
3	124781908	124782283	34	4.37181	1.78731e-07	0.000360504	74
3	124835597	124835809	151	9.5874	7.57932e-20	6.8292e-16	94
3	125927351	125927685	56	5.21752	7.61711e-10	2.39651e-06	202
3	126651147	126651410	82	6.1958	1.13329e-12	5.07142e-09	130
3	127316707	127317255	266	14.2861	9.83875e-32	2.03339e-27	390
3	127358638	127358862	285	14.286	1.11414e-33	2.57128e-29	106
3	127391474	127391668	75	6.89673	6.64431e-12	2.72772e-08	106
3	127469414	127469873	20	4.01794	6.29695e-06	0.00904087	172
3	127487113	127487335	75	6.21171	6.51733e-12	2.68151e-08	112
3	127494231	127494722	126	8.03869	3.18603e-17	2.30786e-13	432
3	127498818	127499243	13	3.5715	4.64045e-05	0.0485467	82
3	127500127	127500609	748	27.6791	5.79989e-81	1.34326e-75	252
3	127510068	127510727	294	14.0439	1.31453e-34	3.18977e-30	166
3	127831235	127831476	44	5.41886	1.35266e-08	3.44398e-05	180
3	128016707	128016991	142	9.34449	6.17618e-19	5.18621e-15	124
3	128201811	128202104	197	9.19564	1.44085e-24	1.84697e-20	94
3	128445382	128445804	40	4.95665	3.83213e-08	8.87095e-05	379
3	128585960	128586253	59	5.65339	3.07397e-10	1.00876e-06	233
3	128745624	128746039	86	7.38936	4.54151e-13	2.1732e-09	297
3	128839028	128839463	59	5.65339	3.07397e-10	1.00876e-06	171
3	128997374	128997659	18	3.76893	9.448e-06	0.0128283	246
3	129033607	129034036	96	7.51182	4.532e-14	2.35223e-10	212
3	129204530	129204925	167	10.2681	1.66085e-21	1.73672e-17	235
3	129279379	129279654	205	11.6074	2.01753e-25	2.77517e-21	125
3	129280073	129280358	86	7.38936	4.54151e-13	2.1732e-09	108
3	131068809	131069128	791	24.8734	2.41941e-85	6.79579e-80	110
3	131254110	131254519	171	10.8377	6.36385e-22	6.85599e-18	73
3	131854954	131855187	169	10.6908	1.11566e-21	1.17528e-17	139
3	132312843	132313290	304	14.6158	1.38019e-35	3.56123e-31	151
3	134045813	134046134	51	5.2765	2.81009e-09	7.91717e-06	63
3	134076818	134077075	174	9.13065	3.00269e-22	3.2923e-18	87
3	134092490	134092691	42	5.12373	2.07467e-08	5.01741e-05	87
3	134093699	134093924	54	5.91149	1.15282e-09	3.47552e-06	162
3	134204479	134204781	98	7.16096	2.41413e-14	1.33737e-10	106
3	134565955	134566172	25	3.91314	1.90261e-06	0.00298174	154
3	135646014	135646529	652	18.2368	3.88893e-71	5.8031e-66	192
3	135789850	135790145	92	6.5219	1.16472e-13	5.88966e-10	173
3	136679618	136679952	111	7.17409	1.06672e-15	6.78079e-12	228
3	137844365	137844706	16	3.80009	2.08046e-05	0.0235017	46
3	138047979	138048177	75	6.89673	6.64431e-12	2.72772e-08	160
3	138634020	138634804	85	7.09469	5.5829e-13	2.55529e-09	56
3	138917884	138918078	83	7.15199	1.10321e-12	4.94038e-09	123
3	138944391	138944680	197	11.823	1.2184e-24	1.6038e-20	182
3	140660327	140660597	108	8.03587	2.32097e-15	1.38855e-11	141
3	141021320	141021670	145	9.51155	3.26407e-19	2.82195e-15	80
3	141111992	141112304	174	9.13065	3.00269e-22	3.2923e-18	203
3	141201243	141201528	178	10.6049	1.30536e-22	1.47418e-18	127
3	141249190	141249639	633	24.5541	3.19801e-69	4.36978e-64	167
3	141594993	141595419	269	13.698	4.99425e-32	1.05131e-27	321
3	141659080	141659825	415	19.2123	5.67819e-47	2.71581e-42	148
3	141700512	141700708	19	3.97684	7.28585e-06	0.0100825	55
3	142877264	142877538	64	6.40411	9.07862e-11	3.23236e-07	186
3	143033486	143033726	130	8.29164	1.16708e-17	8.73876e-14	113
3	143046124	143046485	260	12.4162	4.05275e-31	8.02084e-27	240
3	143772011	143772211	167	10.2681	1.66085e-21	1.73672e-17	157
3	145784933	145785189	148	9.72009	1.47397e-19	1.31774e-15	128
3	145878683	145879413	211	12.3156	5.0113e-26	7.24136e-22	389
3	145884719	145884934	15	3.6001	2.77262e-05	0.0304558	51
3	145968619	145968833	13	3.58499	4.4265e-05	0.046474	62
3	146521626	146521844	121	8.86723	1.00267e-16	7.03947e-13	100
3	146534694	146534920	69	6.48006	3.12817e-11	1.18024e-07	74
3	146545745	146545962	197	11.823	1.2184e-24	1.6038e-20	90
3	148709102	148709298	36	4.65319	1.17438e-07	0.000249689	81
3	149104491	149104834	64	5.54361	9.19052e-11	3.23236e-07	141
3	149293600	149294269	313	13.945	1.74305e-36	4.75762e-32	517
3	150126362	150126614	78	6.40718	3.0507e-12	1.3161e-08	98
3	151850610	151850861	16	3.80009	2.08046e-05	0.0235017	99
3	151987027	151987362	51	5.2765	2.81009e-09	7.91717e-06	304
3	152048684	152049146	863	27.8424	1.03743e-92	4.09647e-87	325
3	152858266	152858852	293	15.1223	1.99402e-34	4.80762e-30	165
3	154959451	154959687	129	9.09341	1.48861e-17	1.09353e-13	141
3	155134658	155135168	131	8.92875	9.32932e-18	7.0899e-14	114
3	155394073	155394402	114	8.42385	5.35698e-16	3.44723e-12	106
3	156393785	156394042	138	7.19197	1.67317e-18	1.35257e-14	145
3	156846091	156846368	239	13.0076	5.75016e-29	1.00358e-24	142
3	156877936	156878205	125	7.18409	4.33112e-17	3.11179e-13	108
3	156892711	156893061	626	16.7187	1.5564e-68	2.04395e-63	184
3	156966399	156966616	46	5.20014	7.7992e-09	2.07764e-05	138
3	157008745	157008970	28	4.43418	8.59627e-07	0.00151625	205
3	157012766	157013082	110	8.18202	1.33561e-15	8.38706e-12	146
3	157105662	157106222	419	19.0004	2.28076e-47	1.1023e-42	380
3	157502910	157503675	654	19.5407	2.32327e-71	3.48867e-66	149
3	157503918	157504659	769	21.8396	4.35452e-83	1.11751e-77	281
3	157792397	157792608	52	5.5507	2.12471e-09	6.07715e-06	184
3	157816878	157817259	262	13.6367	2.80021e-31	5.62315e-27	114
3	157820856	157821257	20	4.01794	6.29695e-06	0.00904087	67
3	159481135	159481929	41	5.18623	3.1617e-08	7.35208e-05	138
3	159483060	159483744	499	19.6005	1.60409e-55	1.13478e-50	235
3	159552901	159553194	175	9.79921	2.40281e-22	2.67159e-18	181
3	160167161	160167713	167	10.2681	1.66085e-21	1.73672e-17	441
3	161611559	161611876	52	5.74321	2.14121e-09	6.09312e-06	210
3	162485829	162486133	108	8.03587	2.32097e-15	1.38855e-11	134
3	167452454	167452885	51	5.70013	2.50813e-09	7.11885e-06	207
3	167789702	167789925	17	3.85796	1.69617e-05	0.0195578	40
3	167813090	167813687	231	12.5002	4.08959e-28	6.77127e-24	340
3	170064563	170064866	295	15.2713	1.11977e-34	2.76077e-30	191
3	170407181	170407645	727	26.9542	8.76254e-79	1.82167e-73	331
3	170425923	170426148	81	6.83164	1.50089e-12	6.58977e-09	88
3	170459241	170459527	42	5.08942	2.35299e-08	5.64495e-05	196
3	170469405	170469960	268	13.6031	7.22903e-32	1.51377e-27	217
3	170470729	170470942	78	6.40718	3.0507e-12	1.3161e-08	93
3	171758194	171758535	13	3.5715	4.64045e-05	0.0485467	53
3	171847759	171847988	192	11.1609	4.23819e-24	5.32121e-20	130
3	172396060	172396311	103	7.68559	8.75629e-15	4.99988e-11	88
3	172428640	172428865	54	5.91149	1.15282e-09	3.47552e-06	143
3	173115801	173116053	21	4.06186	5.38729e-06	0.00777517	92
3	173695551	173695755	24	4.13054	2.56053e-06	0.00386011	111
3	174493879	174494239	339	16.3194	3.60313e-39	1.11905e-34	190
3	174725170	174725397	211	12.3156	5.0113e-26	7.24136e-22	134
3	174987849	174988519	146	9.85248	2.78394e-19	2.45957e-15	421
3	175129443	175129870	24	4.32374	2.11856e-06	0.00327311	157
3	176915584	176916026	44	5.41886	1.35266e-08	3.44398e-05	93
3	177063227	177063688	65	6.22966	7.92556e-11	2.83302e-07	386
3	177187968	177188282	272	13.8918	2.34904e-32	5.01695e-28	158
3	177196226	177196426	14	3.66274	3.3714e-05	0.0364443	48
3	177209297	177209736	65	6.25012	7.34565e-11	2.6671e-07	102
3	178112061	178112255	16	3.80009	2.08046e-05	0.0235017	44
3	179040165	179040773	168	10.3435	1.24371e-21	1.30903e-17	182
3	179280568	179280831	18	3.76893	9.448e-06	0.0128283	216
3	179370498	179370810	42	4.89961	2.40032e-08	5.7491e-05	156
3	180024343	180024641	78	6.40718	3.0507e-12	1.3161e-08	237
3	182817397	182817671	64	6.40411	9.07862e-11	3.23236e-07	85
3	183562304	183562693	284	14.1894	1.62334e-33	3.70016e-29	240
3	183886227	183886701	35	4.92624	1.45683e-07	0.000308418	115
3	183889316	183889539	20	4.01794	6.29695e-06	0.00904087	172
3	183894090	183894465	132	8.67414	8.08798e-18	6.21899e-14	251
3	183967853	183968176	34	4.52271	1.90647e-07	0.000380961	211
3	185376351	185376608	75	6.89673	6.64431e-12	2.72772e-08	129
3	185565350	185565675	75	5.39398	6.09537e-12	2.52872e-08	166
3	185815798	185816035	64	6.1862	9.3143e-11	3.23236e-07	184
3	186334718	186335148	450	17.714	1.40201e-50	7.96178e-46	170
3	186358289	186358480	76	6.74573	5.02597e-12	2.10868e-08	87
3	186648878	186649413	310	15.764	3.60039e-36	9.63563e-32	223
3	186697737	186697939	268	13.9881	7.17993e-32	1.50442e-27	98
3	186891809	186892125	238	13.3008	7.5504e-29	1.31492e-24	169
3	186904828	186905073	24	4.29119	2.38002e-06	0.00362485	123
3	187915369	187915573	141	8.66853	8.36238e-19	6.92134e-15	102
3	188311968	188312319	408	15.3265	3.3566e-46	1.52813e-41	133
3	188397571	188397769	164	9.42232	3.78817e-21	3.83911e-17	91
3	189113412	189113624	13	3.5715	4.64045e-05	0.0485467	44
3	189281763	189282160	108	8.03587	2.32097e-15	1.38855e-11	131
3	189306275	189306514	75	6.89673	6.64431e-12	2.72772e-08	129
3	189655022	189655963	39	5.03627	5.45519e-08	0.000123376	80
3	189949869	189950233	239	12.9601	6.90844e-29	1.20359e-24	123
3	190953291	190953619	157	10.2441	2.00184e-20	1.91373e-16	185
3	191048324	191048644	108	8.0378	2.30409e-15	1.37943e-11	117
3	191130611	191130842	133	9.35985	5.41988e-18	4.27839e-14	111
3	192549799	192550024	35	4.92624	1.45683e-07	0.000308418	184
3	192569688	192569986	384	18.2271	7.94383e-44	3.21914e-39	141
3	192597240	192597821	394	16.2064	8.05916e-45	3.43084e-40	415
3	192850987	192851231	49	5.59523	3.6857e-09	1.01363e-05	81
3	193589897	193590476	109	8.3746	1.75788e-15	1.0963e-11	462
3	193852734	193852953	86	7.38936	4.54151e-13	2.1732e-09	90
3	194053853	194054135	69	6.03028	3.15537e-11	1.18946e-07	193
3	194592252	194592599	59	5.65339	3.07397e-10	1.00876e-06	178
3	194751574	194752100	54	5.91149	1.15282e-09	3.47552e-06	120
3	194840394	194840588	18	3.76893	9.448e-06	0.0128283	45
3	195586126	195586584	98	7.16096	2.41413e-14	1.33737e-10	261
3	195641818	195642009	107	8.26106	2.69724e-15	1.58994e-11	88
3	195809017	195809315	18	3.58704	1.12166e-05	0.0147255	71
3	196045084	196045452	121	7.50018	9.54575e-17	6.74979e-13	148
3	196230512	196230853	258	13.3931	7.20659e-31	1.41804e-26	200
3	196466635	196467003	18	3.76893	9.448e-06	0.0128283	174
3	197044017	197044389	342	13.696	1.64774e-39	5.36315e-35	244
3	197052193	197052417	23	4.11712	2.68726e-06	0.00401532	147
3	197214788	197214979	102	7.10301	1.11004e-14	6.28767e-11	109
3	197217024	197217241	42	4.89961	2.40032e-08	5.7491e-05	104
3	197439226	197439522	86	7.38936	4.54151e-13	2.1732e-09	68
4	699406	699611	35	4.92624	1.45683e-07	0.000308418	47
4	1037357	1037576	26	4.43361	1.4288e-06	0.00241835	59
4	1186231	1186440	17	3.94099	1.26412e-05	0.0161447	44
4	1228037	1228495	243	11.0872	2.3844e-29	4.26373e-25	221
4	2103430	2103772	334	16.0245	1.1359e-38	3.47328e-34	202
4	2324393	2325066	475	16.9569	4.03989e-53	2.53297e-48	292
4	2798090	2798584	538	21.8754	1.84162e-59	1.56268e-54	210
4	2845284	2845523	61	6.17514	2.11856e-10	7.02393e-07	99
4	3438650	3438968	35	4.92624	1.45683e-07	0.000308418	246
4	3921367	3922029	55	5.80369	8.34642e-10	2.5875e-06	83
4	4592378	4592603	44	5.41886	1.35266e-08	3.44398e-05	89
4	4731895	4732213	131	9.19766	1.00267e-17	7.52021e-14	245
4	4860996	4861363	248	12.0606	7.43259e-30	1.37227e-25	241
4	4992645	4993201	73	5.86971	1.04817e-11	4.12221e-08	447
4	5099968	5100160	60	6.10645	2.73055e-10	8.98194e-07	169
4	5447642	5447966	308	10.6814	5.57558e-36	1.46043e-31	216
4	5637532	5637783	179	10.3264	1.07486e-22	1.2182e-18	103
4	5680783	5681084	197	11.823	1.2184e-24	1.6038e-20	144
4	5749870	5750061	63	6.31728	1.25236e-10	4.24092e-07	124
4	6274561	6275457	175	9.79921	2.40281e-22	2.67159e-18	232
4	6690681	6690950	100	7.78332	1.62952e-14	9.11759e-11	118
4	7024097	7024495	506	20.9826	2.8202e-56	2.06324e-51	137
4	7212492	7212844	300	13.5681	3.90571e-35	9.97769e-31	236
4	7810550	7810766	75	6.89673	6.64431e-12	2.72772e-08	178
4	7829967	7830295	164	9.42232	3.78817e-21	3.83911e-17	166
4	7863321	7863552	36	4.82691	1.16702e-07	0.000248319	53
4	7957991	7958346	218	10.0323	9.28753e-27	1.39463e-22	163
4	9382848	9383077	54	5.91149	1.15282e-09	3.47552e-06	102
4	10097877	10098302	37	4.91081	8.60478e-08	0.000189548	133
4	13667611	13668134	65	6.25012	7.34565e-11	2.6671e-07	207
4	13702253	13702746	38	5.00012	6.22085e-08	0.000139733	416
4	13703550	13703909	312	13.9212	1.92097e-36	5.1941e-32	212
4	13893847	13894123	168	10.3435	1.24371e-21	1.30903e-17	117
4	13920767	13921124	20	4.01794	6.29695e-06	0.00904087	179
4	13922355	13922797	244	12.9467	1.74598e-29	3.1625e-25	250
4	15006394	15006738	64	6.40411	9.07862e-11	3.23236e-07	230
4	15320649	15320857	129	7.94569	1.5256e-17	1.11988e-13	132
4	15349921	15350219	70	6.52776	2.62035e-11	9.9122e-08	212
4	15490246	15490552	16	3.71749	1.82797e-05	0.0209421	202
4	15683008	15683382	177	10.8844	1.56686e-22	1.75344e-18	202
4	15915131	15915397	78	6.40718	3.0507e-12	1.3161e-08	164
4	16002932	16003137	26	4.43361	1.4288e-06	0.00241835	170
4	16271759	16272036	119	7.91475	1.55848e-16	1.04655e-12	120
4	16575505	16575824	119	7.91475	1.55848e-16	1.04655e-12	120
4	16607440	16607653	26	4.43361	1.4288e-06	0.00241835	163
4	16693579	16694064	165	10.163	2.48571e-21	2.55229e-17	325
4	16723919	16724216	25	3.91314	1.90261e-06	0.00298174	67
4	17563281	17563635	184	11.3303	2.8442e-23	3.35738e-19	135
4	20046227	20046512	459	19.5789	1.85703e-51	1.07592e-46	137
4	20046783	20047015	21	4.07638	5.11635e-06	0.00739707	99
4	20205269	20205678	510	22.1681	1.15181e-56	8.66702e-52	156
4	24755061	24755591	205	11.6074	2.01753e-25	2.77517e-21	293
4	25175017	25175287	35	4.92624	1.45683e-07	0.000308418	106
4	25176293	25176653	175	9.79921	2.40281e-22	2.67159e-18	177
4	25450526	25450719	64	6.40411	9.07862e-11	3.23236e-07	107
4	26142894	26143273	18	3.76893	9.448e-06	0.0128283	47
4	26173554	26173927	131	8.89952	1.04277e-17	7.81592e-14	113
4	26175321	26175539	59	6.0172	3.79612e-10	1.21902e-06	110
4	26199105	26199350	223	11.3068	2.7067e-27	4.24708e-23	120
4	26224877	26225353	190	11.0468	6.58173e-24	8.10233e-20	153
4	26237156	26237364	68	6.17568	4.24893e-11	1.56023e-07	88
4	26269769	26270094	116	8.00021	3.28073e-16	2.14422e-12	227
4	26320696	26321170	86	7.11961	5.08429e-13	2.33136e-09	116
4	26693945	26694269	269	14.0918	4.80607e-32	1.01221e-27	206
4	28289378	28289819	368	16.7911	3.99816e-42	1.46818e-37	200
4	29710104	29710356	145	9.79404	3.47704e-19	3.00407e-15	140
4	37655219	37655417	65	6.00016	8.23474e-11	2.94185e-07	132
4	37720841	37721069	108	8.03587	2.32097e-15	1.38855e-11	134
4	38102970	38103541	617	24.1076	1.41912e-67	1.80534e-62	480
4	38121343	38121830	867	30.8042	4.79711e-93	1.94576e-87	175
4	38320528	38321147	615	23.4838	2.24492e-67	2.79216e-62	134
4	38664801	38665207	78	6.86764	3.1886e-12	1.35369e-08	125
4	38754633	38754919	224	12.8082	1.98212e-27	3.17125e-23	92
4	39367978	39368301	88	6.78407	2.7874e-13	1.37214e-09	122
4	39529530	39529742	55	5.74433	1.03906e-09	3.16002e-06	158
4	39977898	39978255	44	5.41886	1.35266e-08	3.44398e-05	196
4	40323947	40324279	224	12.8082	1.98212e-27	3.17125e-23	121
4	40527823	40528120	130	8.83743	1.32111e-17	9.75192e-14	100
4	47569608	47569825	47	4.89142	5.94744e-09	1.60587e-05	142
4	48271947	48272171	43	5.32496	1.90656e-08	4.62637e-05	94
4	48334097	48334415	180	10.7145	8.56209e-23	9.81748e-19	96
4	48362501	48362847	109	8.3746	1.75788e-15	1.0963e-11	269
4	48653870	48654238	339	14.6988	3.20752e-39	1.02216e-34	140
4	48760936	48761184	27	4.40335	9.60329e-07	0.00167044	139
4	52709045	52709663	57	5.93052	5.22709e-10	1.6573e-06	255
4	52895229	52895540	171	10.8377	6.36385e-22	6.85599e-18	111
4	54055261	54055533	75	6.62807	7.7992e-12	3.10542e-08	94
4	54133299	54133496	129	8.7762	1.66851e-17	1.22155e-13	110
4	54213670	54213899	129	9.09341	1.48861e-17	1.09353e-13	147
4	54363817	54364160	146	9.85248	2.78394e-19	2.45957e-15	91
4	54433980	54434198	17	3.94099	1.26412e-05	0.0161447	44
4	54568874	54569417	218	12.0538	9.24954e-27	1.39463e-22	213
4	54721288	54721479	151	9.25872	8.21391e-20	7.39742e-16	112
4	55527506	55528113	460	20.5675	1.45171e-51	8.4283e-47	456
4	56245441	56245681	29	4.49715	6.85472e-07	0.00124583	62
4	57910464	57910735	652	23.6006	4.0346e-71	5.99018e-66	136
4	57931439	57931939	51	5.47686	2.79229e-09	7.86883e-06	294
4	57947323	57947572	17	3.76662	1.53568e-05	0.0177832	50
4	57985363	57985955	467	14.6408	2.86273e-52	1.75098e-47	355
4	58020235	58020716	414	18.7197	6.8248e-47	3.2014e-42	259
4	61623838	61624131	267	12.7963	8.7444e-32	1.81334e-27	102
4	67421024	67421431	252	13.7935	2.77364e-30	5.26453e-26	217
4	68566597	68567292	119	8.48231	1.50945e-16	1.02925e-12	327
4	72338752	72338944	109	8.3746	1.75788e-15	1.0963e-11	93
4	73177007	73177199	63	6.31728	1.25236e-10	4.24092e-07	160
4	73218600	73218850	276	11.5524	9.6086e-33	2.10514e-28	93
4	73240866	73241392	267	11.7394	8.0549e-32	1.68147e-27	124
4	74527616	74527817	125	8.53954	4.12069e-17	2.97037e-13	121
4	74573618	74574041	352	16.2924	1.50442e-40	5.0415e-36	192
4	74606087	74606413	239	12.6379	5.79455e-29	1.01039e-24	91
4	74782750	74783104	78	6.40718	3.0507e-12	1.3161e-08	101
4	74975050	74975733	850	30.365	2.59394e-91	9.76855e-86	369
4	74980050	74980243	149	9.17128	1.15574e-19	1.03469e-15	73
4	75858138	75858360	86	7.38936	4.54151e-13	2.1732e-09	103
4	77134959	77135166	17	3.8727	1.61005e-05	0.0186299	94
4	77172619	77173203	65	6.25012	7.34565e-11	2.6671e-07	163
4	77543121	77543464	572	22.9355	5.73363e-63	5.72111e-58	233
4	77579268	77579598	640	19.2534	6.37382e-70	8.90266e-65	198
4	77579918	77580170	42	5.12373	2.07467e-08	5.01741e-05	54
4	77624270	77624780	231	10.7611	3.93007e-28	6.54787e-24	158
4	78077679	78078308	187	10.1761	1.46791e-23	1.78316e-19	159
4	78079195	78079886	350	17.0081	2.47799e-40	8.27542e-36	322
4	79402435	79402868	167	10.2681	1.66085e-21	1.73672e-17	118
4	79490758	79491020	100	7.78332	1.62952e-14	9.11759e-11	154
4	80994277	80994589	81	7.0459	1.63934e-12	7.15946e-09	130
4	81105406	81105694	95	7.68665	6.06373e-14	3.10635e-10	125
4	83295336	83295619	17	3.94099	1.26412e-05	0.0161447	78
4	83436904	83437131	231	12.5002	4.08959e-28	6.77127e-24	93
4	84178016	84178237	584	16.9525	3.00649e-64	3.19867e-59	91
4	84405880	84406430	230	10.0577	5.5584e-28	9.07006e-24	351
4	84772601	84772819	32	4.23923	2.9858e-07	0.000572836	167
4	84773027	84773315	55	5.80369	8.34642e-10	2.5875e-06	102
4	85612622	85613006	248	12.0606	7.43259e-30	1.37227e-25	190
4	86874456	86874915	36	4.86059	1.03267e-07	0.000221983	372
4	86877129	86877477	526	22.6607	2.57769e-58	2.09493e-53	158
4	86953675	86953975	469	20.1451	2.0078e-52	1.23274e-47	131
4	86954337	86954544	13	3.5715	4.64045e-05	0.0485467	52
4	86969476	86969908	211	10.9299	4.92074e-26	7.17794e-22	344
4	87752442	87752777	92	6.5219	1.16472e-13	5.88966e-10	149
4	87813503	87813748	64	6.14334	1.09222e-10	3.71168e-07	90
4	89026138	89026497	274	12.8144	1.80526e-32	3.90041e-28	124
4	89444899	89445425	167	10.2681	1.66085e-21	1.73672e-17	207
4	91249743	91250095	130	8.29164	1.16708e-17	8.73876e-14	164
4	95409076	95410172	583	21.106	4.67972e-64	4.92323e-59	839
4	99574265	99574505	31	4.67991	3.55018e-07	0.000667052	184
4	100325839	100326045	107	7.72213	2.74631e-15	1.61722e-11	116
4	100576366	100576752	462	16.6308	1.0173e-51	6.02504e-47	261
4	102076627	102076837	353	15.0757	1.32437e-40	4.48528e-36	129
4	102269294	102269508	16	3.42633	2.06505e-05	0.0233416	89
4	103790411	103790700	61	5.17255	1.8913e-10	6.34059e-07	118
4	106887151	106887532	827	29.6054	4.94311e-89	1.65508e-83	238
4	107535366	107535963	431	19.705	1.46113e-48	7.52471e-44	388
4	108918579	108918776	187	10.1587	1.57398e-23	1.89282e-19	83
4	108979896	108980143	130	6.35611	1.35491e-17	9.96116e-14	162
4	109282188	109282490	248	12.0606	7.43259e-30	1.37227e-25	166
4	110624685	110624977	67	5.13712	4.45564e-11	1.63441e-07	138
4	110971696	110971926	69	6.03028	3.15537e-11	1.18946e-07	126
4	112396176	112396391	13	3.5715	4.64045e-05	0.0485467	101
4	113269833	113270190	20	3.87766	6.37309e-06	0.00904087	96
4	113558156	113558481	129	6.93512	1.62562e-17	1.19204e-13	96
4	114365798	114366097	133	9.05862	5.69076e-18	4.402e-14	79
4	114366517	114366876	77	6.81835	3.83257e-12	1.61328e-08	101
4	114605951	114606154	142	8.15237	6.74637e-19	5.66096e-15	123
4	114969243	114969642	97	7.58944	3.38221e-14	1.79407e-10	240
4	119386920	119387472	605	15.4665	2.54127e-66	3.00552e-61	241
4	119487450	119487659	71	6.40466	1.79887e-11	6.90621e-08	84
4	119910089	119910878	20	4.01794	6.29695e-06	0.00904087	300
4	120717034	120717399	190	11.0468	6.58173e-24	8.10233e-20	284
4	120928697	120929003	217	12.3503	1.15377e-26	1.71838e-22	142
4	122405935	122406136	17	3.94099	1.26412e-05	0.0161447	73
4	124042025	124042299	38	4.31045	6.24238e-08	0.000140081	84
4	124509184	124509693	436	17.3371	3.9886e-49	2.11695e-44	275
4	124570815	124571310	39	5.03627	5.45519e-08	0.000123376	84
4	124572521	124572955	146	9.58006	2.51356e-19	2.22367e-15	101
4	125402382	125402675	167	9.9133	1.8954e-21	1.95718e-17	86
4	125552923	125553191	609	20.7279	8.36527e-67	1.00886e-61	147
4	125553511	125553818	18	3.76893	9.448e-06	0.0128283	12
4	125554500	125555061	380	15.8295	2.09802e-43	8.26114e-39	422
4	125634160	125634712	13	3.5715	4.64045e-05	0.0485467	293
4	128430353	128430565	186	11.1087	1.88439e-23	2.25424e-19	95
4	128791846	128792142	182	11.1767	5.12106e-23	5.91589e-19	223
4	128833590	128833889	124	8.79436	4.62253e-17	3.30803e-13	97
4	128886281	128886624	143	9.37519	5.49301e-19	4.68317e-15	191
4	128916963	128917358	431	18.36	1.39136e-48	7.19797e-44	162
4	128981908	128982211	18	3.84279	1.17214e-05	0.0151248	44
4	129162681	129163175	965	23.8876	4.0035e-103	2.58887e-97	264
4	129242730	129242937	55	5.80369	8.34642e-10	2.5875e-06	88
4	129433186	129433618	430	18.7504	1.77652e-48	9.0417e-44	315
4	129484335	129484548	192	11.1609	4.23819e-24	5.32121e-20	129
4	129492429	129493198	608	25.1238	1.05752e-66	1.2735e-61	626
4	130998535	130998747	339	14.6988	3.20752e-39	1.02216e-34	102
4	131178427	131178633	203	11.4887	3.19146e-25	4.3137e-21	126
4	132695527	132695746	272	14.2503	2.60309e-32	5.5561e-28	127
4	133101167	133101563	158	10.3451	1.3622e-20	1.33052e-16	84
4	137601584	137601823	68	6.19581	3.93904e-11	1.45787e-07	57
4	138585163	138585447	218	12.0538	9.24954e-27	1.39463e-22	119
4	138813084	138813980	999	28.3702	1.64505e-106	1.25577e-100	395
4	138881985	138882429	61	5.17255	1.8913e-10	6.34059e-07	383
4	139196966	139197562	359	17.1004	3.36279e-41	1.19308e-36	360
4	139229484	139229954	849	31.4687	2.8624e-91	1.06918e-85	216
4	139461706	139462187	204	11.5694	2.33636e-25	3.18251e-21	115
4	141294785	141295055	32	4.75011	2.75588e-07	0.000533347	141
4	141848058	141848357	17	3.94099	1.26412e-05	0.0161447	55
4	141859096	141859299	26	4.14582	1.4002e-06	0.00241824	85
4	146539932	146540699	189	9.94421	1.02005e-23	1.24532e-19	517
4	146655900	146656266	18	3.76248	9.67164e-06	0.0128339	66
4	146764416	146764658	85	6.80018	6.73504e-13	3.05007e-09	69
4	148652812	148653073	168	10.6499	1.30407e-21	1.36971e-17	158
4	148752090	148752290	27	4.35791	1.13071e-06	0.00196119	84
4	148753035	148753335	130	8.27746	1.23441e-17	9.13819e-14	123
4	151067027	151067279	37	4.89473	9.12221e-08	0.000196503	127
4	151086051	151086471	157	10.2837	1.72131e-20	1.64831e-16	193
4	151097806	151098066	221	12.5863	4.65532e-27	7.14003e-23	150
4	151306911	151307216	666	25.4469	1.53918e-72	2.45465e-67	92
4	151509364	151509608	28	4.46437	7.71205e-07	0.00139733	67
4	151509830	151510084	16	3.78589	2.18716e-05	0.0243804	130
4	152090430	152090629	111	7.17409	1.06672e-15	6.78079e-12	90
4	152461878	152462239	436	19.0914	4.65886e-49	2.44641e-44	160
4	152723475	152723675	18	3.76893	9.448e-06	0.0128283	162
4	153230840	153231774	75	6.69656	6.03865e-12	2.52872e-08	86
4	153232535	153232806	16	3.80009	2.08046e-05	0.0235017	46
4	154155187	154155409	263	10.2743	2.08396e-31	4.20049e-27	115
4	154170470	154170825	64	5.54361	9.19052e-11	3.23236e-07	88
4	154570652	154570955	222	11.6003	3.39133e-27	5.24192e-23	157
4	156473238	156473616	484	20.6029	5.28032e-54	3.48297e-49	192
4	157331190	157331464	86	7.38936	4.54151e-13	2.1732e-09	80
4	157892639	157893143	59	5.65339	3.07397e-10	1.00876e-06	222
4	157895400	157895679	217	12.3503	1.15377e-26	1.71838e-22	168
4	157898567	157899288	556	22.4858	2.39089e-61	2.20526e-56	169
4	158378481	158378674	13	3.5715	4.64045e-05	0.0485467	88
4	158941581	158942262	153	8.47847	5.3454e-20	4.93685e-16	463
4	159733063	159733260	38	4.31045	6.24238e-08	0.000140081	125
4	159742308	159742810	47	4.89142	5.94744e-09	1.60587e-05	55
4	159795034	159795499	294	15.1808	1.59016e-34	3.84503e-30	351
4	164406129	164406431	46	5.35725	8.81516e-09	2.3369e-05	85
4	165847521	165847736	184	11.3303	2.8442e-23	3.35738e-19	111
4	166361813	166362082	174	9.13065	3.00269e-22	3.2923e-18	80
4	166427698	166427930	78	6.40718	3.0507e-12	1.3161e-08	132
4	168940445	168940659	35	4.92624	1.45683e-07	0.000308418	176
4	169226155	169226463	143	9.37519	5.49301e-19	4.68317e-15	164
4	169395955	169396348	115	8.19544	4.49283e-16	2.89441e-12	216
4	169443372	169443895	292	12.7822	2.13403e-34	5.13854e-30	328
4	169508905	169509303	191	11.4003	6.16056e-24	7.60239e-20	240
4	169991150	169991866	491	20.5361	1.06957e-54	7.28434e-50	224
4	170025290	170025717	274	10.5311	1.46791e-32	3.18442e-28	150
4	170045928	170046128	148	9.3935	1.59702e-19	1.42663e-15	94
4	170192161	170192480	73	5.86971	1.04817e-11	4.12221e-08	77
4	170581333	170581607	25	4.39034	1.6689e-06	0.00263621	45
4	171010862	171011403	65	6.25012	7.34565e-11	2.6671e-07	471
4	175138789	175139000	69	6.03028	3.15537e-11	1.18946e-07	178
4	175475121	175475326	284	14.1894	1.62334e-33	3.70016e-29	109
4	176267556	176268176	133	9.35985	5.41988e-18	4.27839e-14	169
4	177195647	177195897	141	9.57201	8.08668e-19	6.69869e-15	179
4	177929718	177929929	272	14.2503	2.60309e-32	5.5561e-28	124
4	177937927	177938247	163	8.80456	4.07943e-21	4.08517e-17	138
4	178231415	178231641	71	6.40466	1.79887e-11	6.90621e-08	79
4	180031488	180031769	248	13.135	8.41415e-30	1.53275e-25	123
4	181345179	181345561	58	4.64409	4.35612e-10	1.39005e-06	331
4	181835020	181835304	171	10.4924	7.02538e-22	7.43464e-18	154
4	182609568	182609764	23	4.19642	3.33772e-06	0.00495473	174
4	182887316	182887526	120	8.26109	1.1992e-16	8.22621e-13	128
4	183156303	183156570	171	10.4924	7.02538e-22	7.43464e-18	88
4	184063770	184064186	226	12.5431	1.39898e-27	2.24399e-23	137
4	184414074	184414576	1011	36.4542	9.71516e-108	7.82474e-102	238
4	184425217	184425574	55	5.74433	1.03906e-09	3.16002e-06	86
4	185676551	185676973	44	5.41886	1.35266e-08	3.44398e-05	48
4	186495037	186495425	192	11.1609	4.23819e-24	5.32121e-20	124
4	186760406	186760741	130	8.29164	1.16708e-17	8.73876e-14	124
4	187112407	187112786	40	4.56533	4.35873e-08	9.99448e-05	266
4	187647857	187648112	23	4.22754	2.98717e-06	0.00445205	90
4	188399940	188400221	254	12.4085	1.83037e-30	3.50251e-26	161
4	189293314	189293563	324	16.2566	1.12266e-37	3.25792e-33	117
5	271480	271739	156	10.2048	2.32531e-20	2.21478e-16	139
5	329540	329740	86	7.38936	4.54151e-13	2.1732e-09	151
5	368362	368953	63	5.42874	1.46275e-10	4.93674e-07	440
5	1801216	1801522	61	6.19839	1.94415e-10	6.48649e-07	134
5	5422548	5422982	24	3.73573	2.18665e-06	0.00336922	223
5	6378409	6378666	26	4.43361	1.4288e-06	0.00241835	94
5	6704534	6704918	155	9.82162	3.08795e-20	2.93022e-16	258
5	6733325	6733574	49	5.36971	4.15327e-09	1.13975e-05	86
5	8905114	8905350	197	9.78284	1.4668e-24	1.87465e-20	158
5	9173860	9174057	204	11.8753	2.71869e-25	3.69148e-21	89
5	9266008	9266333	65	6.25162	7.30483e-11	2.65363e-07	244
5	9348202	9348863	460	19.648	1.41527e-51	8.27847e-47	363
5	9621629	9622106	100	7.78332	1.62952e-14	9.11759e-11	369
5	9698643	9698903	185	9.45675	2.13437e-23	2.55053e-19	91
5	9699939	9700188	92	7.51563	1.1516e-13	5.82666e-10	89
5	10249732	10250007	175	9.78245	2.56939e-22	2.8241e-18	150
5	10310510	10310867	124	6.50173	4.72803e-17	3.38049e-13	160
5	10551504	10551791	30	3.71527	4.42558e-07	0.000820843	73
5	10555513	10555899	780	23.8049	3.0067e-84	8.11223e-79	152
5	10596030	10596386	171	10.8377	6.36385e-22	6.85599e-18	118
5	10601528	10601855	121	7.50018	9.54575e-17	6.74979e-13	129
5	10719994	10720462	155	8.87876	3.37528e-20	3.14688e-16	344
5	14136330	14136659	502	19.788	7.52679e-56	5.35464e-51	205
5	14156852	14157268	115	6.26952	4.02198e-16	2.60994e-12	134
5	14581328	14581604	28	4.46437	7.71205e-07	0.00139733	230
5	14739646	14739940	197	9.78284	1.4668e-24	1.87465e-20	171
5	16934400	16934718	314	14.4004	1.3633e-36	3.76487e-32	144
5	17021661	17021888	40	4.56533	4.35873e-08	9.99448e-05	199
5	17302359	17302632	42	4.89961	2.40032e-08	5.7491e-05	89
5	20030222	20030493	15	3.71647	2.79203e-05	0.0305021	45
5	21559116	21559457	15	3.37652	2.4985e-05	0.0276007	44
5	30517896	30518095	38	5.00012	6.22085e-08	0.000139733	83
5	32768117	32768355	13	3.48989	4.10204e-05	0.04341	54
5	32780689	32780893	20	4.01794	6.29695e-06	0.00904087	76
5	32785943	32786354	538	21.8754	1.84162e-59	1.56268e-54	254
5	32806140	32806664	213	12.123	2.76618e-26	4.05649e-22	97
5	33105653	33105860	36	4.86059	1.03267e-07	0.000221983	121
5	33148317	33148559	115	6.89673	4.3845e-16	2.83478e-12	174
5	33650016	33650228	347	15.1229	5.72493e-40	1.88751e-35	118
5	33828131	33828467	24	4.14406	2.43905e-06	0.00370758	44
5	34244769	34245280	54	5.91149	1.15282e-09	3.47552e-06	191
5	34529508	34529806	13	3.55981	4.83404e-05	0.0485467	88
5	35596059	35596259	26	4.43361	1.4288e-06	0.00241835	140
5	35883951	35884870	375	16.7651	8.15699e-43	3.13653e-38	408
5	36242161	36242373	65	6.25012	7.34565e-11	2.6671e-07	92
5	37738302	37738498	37	4.91081	8.60478e-08	0.000189548	53
5	37771947	37772462	332	14.2504	2.01981e-38	6.12012e-34	223
5	37809995	37810318	22	4.13553	4.14582e-06	0.00607589	292
5	37814858	37815059	236	11.6837	1.44099e-28	2.45782e-24	94
5	37890032	37890465	255	11.4133	1.40543e-30	2.72126e-26	169
5	37941077	37941295	204	10.8574	2.55965e-25	3.48009e-21	118
5	38595505	38595798	518	22.1833	1.66963e-57	1.29473e-52	192
5	39101073	39101340	174	9.13065	3.00269e-22	3.2923e-18	93
5	39196822	39197029	329	13.3699	3.35282e-38	1.00942e-33	100
5	39424916	39425166	46	5.35725	8.81516e-09	2.3369e-05	64
5	40401776	40402557	46	5.37749	8.18521e-09	2.1733e-05	167
5	40518481	40518795	529	22.3255	1.44358e-58	1.17853e-53	186
5	41009192	41009732	553	22.3219	4.56478e-61	4.181e-56	376
5	41925057	41925381	135	9.15685	3.91679e-18	3.12435e-14	208
5	43483549	43483815	37	4.91081	8.60478e-08	0.000189548	138
5	43603064	43603361	40	5.12896	3.8944e-08	8.97263e-05	57
5	52549414	52549644	152	9.04543	5.74381e-20	5.25715e-16	122
5	52720492	52720760	182	9.86566	5.12271e-23	5.91589e-19	117
5	52726716	52726987	59	5.65339	3.07397e-10	1.00876e-06	47
5	53345851	53346207	248	13.1821	7.01019e-30	1.2973e-25	170
5	54038066	54038953	292	12.3916	2.43933e-34	5.86692e-30	296
5	54358822	54359486	342	13.696	1.64774e-39	5.36315e-35	443
5	54359724	54359926	40	5.12896	3.8944e-08	8.97263e-05	98
5	54572674	54572872	197	11.4461	1.41426e-24	1.82478e-20	101
5	55008190	55008472	81	7.07213	1.48648e-12	6.54229e-09	105
5	55193738	55193961	150	9.20025	1.03205e-19	9.26787e-16	97
5	55442877	55443227	75	6.89673	6.64431e-12	2.72772e-08	223
5	56052987	56053316	364	17.4272	9.43561e-42	3.39797e-37	145
5	56205371	56205752	109	7.84803	1.69391e-15	1.05972e-11	251
5	56737552	56738199	121	8.84884	1.0749e-16	7.38635e-13	492
5	57081751	57081967	25	4.3735	1.77276e-06	0.00279197	133
5	57121084	57121439	342	13.696	1.64774e-39	5.36315e-35	126
5	57389972	57390190	92	6.5219	1.16472e-13	5.88966e-10	137
5	59170576	59170838	158	7.70568	1.59856e-20	1.53292e-16	114
5	59388524	59388749	141	8.66853	8.36238e-19	6.92134e-15	102
5	59995735	59996446	73	5.86971	1.04817e-11	4.12221e-08	250
5	60581976	60582555	446	18.787	4.24092e-50	2.32782e-45	393
5	60609852	60610172	123	8.73056	5.88695e-17	4.20078e-13	240
5	61699320	61699715	46	5.35725	8.81516e-09	2.3369e-05	195
5	64331671	64331913	13	3.01866	4.32554e-05	0.0454601	44
5	65891894	65892150	105	8.07519	5.43188e-15	3.1291e-11	131
5	67629917	67630557	53	4.88518	1.38404e-09	4.02893e-06	74
5	71161092	71161321	167	10.2681	1.66085e-21	1.73672e-17	101
5	71178725	71179095	187	10.1761	1.46791e-23	1.78316e-19	95
5	71421832	71422129	98	7.43498	2.27395e-14	1.26412e-10	91
5	71437405	71437848	456	19.8306	4.25657e-51	2.44765e-46	213
5	71564815	71565199	115	8.19544	4.49283e-16	2.89441e-12	264
5	71698402	71698906	715	27.3088	1.49962e-77	2.97625e-72	169
5	71766784	71766983	26	4.14582	1.4002e-06	0.00241824	74
5	72411212	72411654	131	8.92875	9.32932e-18	7.0899e-14	81
5	72666640	72666972	42	5.12373	2.07467e-08	5.01741e-05	278
5	72668078	72668335	20	4.01794	6.29695e-06	0.00904087	132
5	72921995	72922238	13	3.58499	4.4265e-05	0.046474	52
5	73148933	73149540	1426	44.6437	6.87828e-150	2.27185e-143	219
5	73537687	73538052	190	11.0468	6.58173e-24	8.10233e-20	109
5	73567890	73568333	187	10.1761	1.46791e-23	1.78316e-19	190
5	73622699	73623147	176	10.8439	1.82957e-22	2.04343e-18	330
5	74062339	74063445	436	17.3371	3.9886e-49	2.11695e-44	620
5	74897872	74898266	174	9.13065	3.00269e-22	3.2923e-18	267
5	74976994	74977235	51	5.2765	2.81009e-09	7.91717e-06	88
5	75012907	75013485	37	4.91081	8.60478e-08	0.000189548	389
5	76112152	76112395	17	3.94099	1.26412e-05	0.0161447	48
5	76134887	76135172	63	6.31728	1.25236e-10	4.24092e-07	183
5	76238435	76239367	322	16.0979	2.0775e-37	5.90908e-33	137
5	77934295	77934579	313	13.945	1.74305e-36	4.75762e-32	144
5	77995789	77996090	748	27.6791	5.79989e-81	1.34326e-75	110
5	78525201	78525579	693	27.5869	2.66919e-75	4.83649e-70	188
5	78856812	78857115	30	4.62861	4.2711e-07	0.000794969	210
5	78907858	78908100	54	5.91149	1.15282e-09	3.47552e-06	144
5	79252314	79252509	36	4.86059	1.03267e-07	0.000221983	142
5	79359952	79360352	385	17.4152	6.32849e-44	2.59549e-39	238
5	80032523	80032831	197	11.4461	1.41426e-24	1.82478e-20	168
5	80718584	80718967	600	24.5945	8.43063e-66	9.65117e-61	186
5	80962770	80963051	171	10.5304	6.07547e-22	6.56055e-18	182
5	81121186	81121600	69	6.03028	3.15537e-11	1.18946e-07	119
5	81148641	81148846	46	5.35725	8.81516e-09	2.3369e-05	55
5	81701617	81702379	42	4.89123	2.47719e-08	5.83136e-05	78
5	81931557	81931769	17	3.94099	1.26412e-05	0.0161447	94
5	82664145	82664460	258	13.3931	7.20659e-31	1.41804e-26	157
5	83411696	83411889	187	10.1761	1.46791e-23	1.78316e-19	103
5	83535295	83535606	546	22.3535	2.79988e-60	2.48228e-55	178
5	83583735	83584231	748	27.6791	5.79989e-81	1.34326e-75	259
5	83992500	83992781	313	13.945	1.74305e-36	4.75762e-32	123
5	84344898	84345165	142	9.64489	6.13028e-19	5.15205e-15	169
5	88081440	88081776	47	5.43517	6.62598e-09	1.77003e-05	221
5	88332867	88333198	484	20.6029	5.28032e-54	3.48297e-49	138
5	88578279	88578551	40	4.95665	3.83213e-08	8.87095e-05	45
5	90375021	90375287	78	6.63049	3.20568e-12	1.35584e-08	60
5	90576508	90576713	108	8.03587	2.32097e-15	1.38855e-11	119
5	90607595	90607800	45	5.30246	1.07746e-08	2.77536e-05	108
5	92172804	92173052	38	4.98224	6.63835e-08	0.000148122	87
5	92572401	92573011	55	5.74433	1.03906e-09	3.16002e-06	206
5	92629727	92630149	913	29.0207	8.74883e-98	4.46057e-92	262
5	92914813	92915169	50	5.63672	3.16534e-09	8.73394e-06	242
5	95048128	95048606	130	8.29164	1.16708e-17	8.73876e-14	93
5	95362150	95362500	281	14.7787	3.37396e-33	7.63133e-29	78
5	95579567	95579844	17	3.94099	1.26412e-05	0.0161447	61
5	95988810	95989204	231	12.5002	4.08959e-28	6.77127e-24	116
5	96180161	96180662	236	12.8196	1.18886e-28	2.03573e-24	210
5	96437737	96437962	98	7.88198	2.91179e-14	1.58391e-10	141
5	96528842	96529153	64	6.40411	9.07862e-11	3.23236e-07	122
5	98091147	98091433	211	10.9299	4.92074e-26	7.17794e-22	152
5	98105143	98105400	42	4.89961	2.40032e-08	5.7491e-05	188
5	105429862	105430384	778	27.2616	5.33716e-84	1.40075e-78	173
5	105733491	105733697	78	5.74727	3.0187e-12	1.3078e-08	88
5	106891247	106891845	52	5.74321	2.14121e-09	6.09312e-06	57
5	106892845	106893377	480	14.8977	1.42676e-53	9.33125e-49	340
5	107079301	107079686	302	14.5172	2.03254e-35	5.23938e-31	190
5	107305718	107305988	78	6.60887	3.47872e-12	1.47102e-08	61
5	108084020	108084900	37	4.91081	8.60478e-08	0.000189548	64
5	110789968	110790199	26	4.14582	1.4002e-06	0.00241824	174
5	110847993	110848487	368	14.3482	3.71108e-42	1.37354e-37	283
5	110886390	110886631	133	9.35985	5.41988e-18	4.27839e-14	105
5	111016254	111016882	561	15.5577	6.63437e-62	6.33272e-57	299
5	111093660	111093903	18	3.76893	9.448e-06	0.0128283	47
5	111265018	111265229	88	6.78407	2.7874e-13	1.37214e-09	116
5	113631860	113632388	469	18.8005	1.67911e-52	1.03309e-47	247
5	114505636	114505872	44	5.41886	1.35266e-08	3.44398e-05	144
5	114937733	114937932	36	4.86059	1.03267e-07	0.000221983	88
5	115297079	115297551	330	15.3712	2.89915e-38	8.74762e-34	140
5	117139285	117139556	146	9.85248	2.78394e-19	2.45957e-15	114
5	118624509	118624839	242	11.6926	3.31673e-29	5.85774e-25	95
5	118627665	118627920	13	3.58499	4.4265e-05	0.046474	44
[truncated: 3,826 more rows]

## Sheet: Supplementary Table S4
Supplementary Table S4: TFAP2A binding peaks in HEPM cells replicate 2
Chromosome	Start	End	Scorea	Signalb	p-valuec	q-valuec	Relative position of summitd
1	1051249	1051678	166	8.41274	1.9893e-21	2.3942e-17	263
1	1294857	1295365	95	5.52461	4.3725e-14	2.63785e-10	111
1	1310550	1310907	22	3.01484	3.22174e-06	0.00544854	85
1	1624537	1625116	221	9.33849	4.22902e-27	7.75283e-23	152
1	1677886	1678125	79	5.4442	2.07052e-12	1.02492e-08	114
1	1790809	1791128	143	8.22559	4.96661e-19	4.8662e-15	195
1	2139812	2140282	366	10.8298	5.4434e-42	2.34655e-37	140
1	3439314	3439561	61	5.18611	1.78542e-10	6.86104e-07	117
1	3459567	3460333	153	7.27209	4.32584e-20	4.60469e-16	179
1	6550017	6550326	132	6.70351	6.24986e-18	5.54766e-14	97
1	6673210	6673499	24	3.39976	1.89548e-06	0.00344683	65
1	6930278	6930822	31	4.67972	3.55263e-07	0.000773945	154
1	7020467	7020989	313	12.184	1.37635e-36	4.45677e-32	164
1	7326105	7326366	116	6.96226	3.28799e-16	2.50081e-12	132
1	7373237	7373647	410	16.7209	1.72183e-46	9.66229e-42	228
1	8021466	8021705	119	5.90715	1.5181e-16	1.18176e-12	108
1	8121201	8121506	134	8.28207	3.91111e-18	3.51965e-14	128
1	8177018	8177259	117	7.55981	2.19053e-16	1.68927e-12	119
1	8272153	8272427	35	4.49653	1.1069e-07	0.000263579	119
1	8686499	8686749	74	5.92243	8.46545e-12	3.88562e-08	179
1	8878055	8878311	59	6.04686	3.40251e-10	1.23951e-06	125
1	8964069	8964321	155	8.12264	2.36461e-20	2.59765e-16	107
1	9065281	9065620	186	9.54169	1.49015e-23	2.10083e-19	89
1	9825877	9826142	120	6.74446	1.11841e-16	8.90287e-13	170
1	10488080	10488351	221	9.33849	4.22902e-27	7.75283e-23	226
1	10511556	10511966	39	4.74614	4.28174e-08	0.000110258	204
1	11538877	11539228	27	4.09678	9.44191e-07	0.0018431	67
1	11741179	11741658	149	8.31017	1.08748e-19	1.12264e-15	265
1	12203731	12203967	285	9.96423	1.00614e-33	2.74954e-29	135
1	12221848	12222096	78	5.96412	2.93697e-12	1.41459e-08	151
1	12540937	12541223	82	5.39542	1.1125e-12	5.72981e-09	113
1	15280597	15280982	162	8.73593	5.45067e-21	6.23735e-17	219
1	15742480	15742807	15	3.3922	2.35288e-05	0.0308532	62
1	15850541	15850907	106	7.95083	3.20221e-15	2.2046e-11	231
1	16007212	16007509	138	6.58703	1.46379e-18	1.37775e-14	102
1	16126630	16126952	287	10.8949	5.99418e-34	1.66445e-29	163
1	16423896	16424195	24	3.88263	2.13905e-06	0.00377008	152
1	16500027	16500295	84	5.7129	5.99694e-13	3.18823e-09	153
1	16502431	16502708	228	7.63448	7.61115e-28	1.46127e-23	158
1	16947597	16947873	375	7.62358	6.26484e-43	2.8682e-38	131
1	17278134	17278385	206	9.14497	1.40728e-25	2.30245e-21	158
1	17305216	17305484	41	4.67344	2.85411e-08	7.72449e-05	153
1	17613987	17614229	78	4.73895	2.97673e-12	1.43133e-08	124
1	19229460	19229719	43	4.81079	1.67302e-08	4.6519e-05	113
1	19775114	19775743	504	13.1926	3.96068e-56	3.70126e-51	408
1	19777359	19777758	170	8.94941	6.48022e-22	8.02121e-18	194
1	21023237	21023805	390	12.4329	1.58442e-44	7.94639e-40	288
1	21564985	21565447	274	11.4501	1.51618e-32	3.8757e-28	217
1	21629790	21630182	65	5.24447	6.21055e-11	2.52395e-07	296
1	22032061	22032328	20	4.04753	5.66865e-06	0.00891887	67
1	22773906	22774611	187	8.99292	1.27397e-23	1.80597e-19	227
1	23039045	23039723	158	8.2711	1.22524e-20	1.36921e-16	133
1	23520927	23521243	98	6.91773	2.33212e-14	1.45342e-10	113
1	23670086	23670466	66	5.90284	5.15787e-11	2.13e-07	161
1	24742045	24742279	101	7.12862	1.00226e-14	6.45327e-11	135
1	25010241	25010629	62	5.2217	1.53532e-10	5.96568e-07	90
1	25015155	25015425	115	6.91481	4.0493e-16	3.05155e-12	88
1	25070315	25070997	1335	35.2055	1.40712e-140	3.12716e-134	182
1	25071281	25071919	122	7.56754	7.21622e-17	5.83741e-13	203
1	26034248	26034586	256	11.5158	9.0615e-31	2.10785e-26	167
1	26100017	26100396	205	8.13577	1.55135e-25	2.52802e-21	122
1	26185665	26186184	208	10.7744	9.21043e-26	1.52268e-21	273
1	26219023	26219282	257	8.14345	8.5369e-31	1.9926e-26	148
1	26947098	26947404	60	5.33632	2.13098e-10	8.13992e-07	174
1	27626083	27626347	16	3.36526	1.62118e-05	0.0219361	62
1	27648344	27648666	56	4.70181	6.95841e-10	2.42214e-06	183
1	27866899	27867259	320	10.2118	2.46462e-37	8.25563e-33	121
1	28696306	28696596	52	4.67419	1.6415e-09	5.47898e-06	113
1	28974783	28975078	25	4.11592	1.56308e-06	0.002929	186
1	29062968	29063350	56	5.26438	6.31641e-10	2.22075e-06	258
1	29064049	29064437	169	8.04148	1.02183e-21	1.25687e-17	181
1	29508211	29508599	24	3.77123	1.89557e-06	0.00344683	359
1	30181944	30182756	905	21.5817	5.68735e-97	3.01169e-91	170
1	30531722	30532256	742	25.2339	2.0985e-80	6.02601e-75	269
1	31296894	31297306	168	6.74389	1.22346e-21	1.49506e-17	114
1	31331691	31332127	53	4.89799	1.31132e-09	4.40352e-06	338
1	31479830	31480718	38	5.00593	6.09088e-08	0.000153133	562
1	31845952	31846311	44	4.70852	1.23407e-08	3.52614e-05	102
1	32166477	32167194	48	4.59598	4.75138e-09	1.45004e-05	66
1	32221021	32221268	168	6.74389	1.22346e-21	1.49506e-17	134
1	32253954	32254271	72	4.92428	1.13287e-11	5.11788e-08	158
1	32646071	32646435	54	4.9316	1.13841e-09	3.87302e-06	102
1	33004771	33005244	112	7.23852	8.17147e-16	5.97352e-12	161
1	33168425	33169762	29	3.95778	4.99275e-07	0.00101885	96
1	33263856	33264218	159	9.19096	9.56313e-21	1.08064e-16	126
1	33282852	33283116	57	4.33191	4.93299e-10	1.7534e-06	133
1	33629191	33629553	280	9.25454	3.53582e-33	9.41499e-29	163
1	35438991	35439237	125	8.61722	3.06154e-17	2.57976e-13	125
1	36184526	36184886	29	4.05651	6.0993e-07	0.00122993	195
1	36621408	36621755	87	5.85745	3.11365e-13	1.69527e-09	112
1	39555840	39556148	52	4.66924	1.67784e-09	5.5811e-06	62
1	39670634	39671164	189	8.56028	7.84242e-24	1.14198e-19	366
1	42137832	42138472	423	12.4178	6.5793e-48	3.99154e-43	276
1	42631464	42631709	43	4.82655	1.57395e-08	4.39248e-05	114
1	42675585	42675873	48	5.16498	4.29329e-09	1.3202e-05	127
1	44300633	44301069	498	18.2257	1.71728e-55	1.56697e-50	300
1	44495782	44496123	31	3.46308	2.89268e-07	0.000646651	100
1	44793515	44793865	738	19.974	4.96833e-80	1.41469e-74	180
1	45097383	45097857	13	3.37024	4.05742e-05	0.0448714	60
1	45265394	45265941	85	4.92121	4.91213e-13	2.62404e-09	200
1	45272757	45273191	254	10.1274	1.69364e-30	3.83513e-26	257
1	46016056	46016741	175	9.21266	2.12437e-22	2.74726e-18	316
1	46050258	46050495	88	5.35248	2.50998e-13	1.38858e-09	130
1	47069666	47070155	256	11.5158	9.0615e-31	2.10785e-26	365
1	47077493	47077825	147	8.21041	1.66123e-19	1.6838e-15	114
1	47082323	47082644	94	6.67634	6.19484e-14	3.70647e-10	158
1	47184423	47184777	37	4.6336	6.561e-08	0.000162903	170
1	47875053	47875350	237	9.85116	9.70041e-29	1.98166e-24	144
1	49085175	49085560	107	7.23982	2.30208e-15	1.60107e-11	110
1	51110054	51110420	98	7.42125	2.39635e-14	1.49269e-10	235
1	51443220	51443459	22	3.76681	3.34418e-06	0.00545306	109
1	52033404	52033668	180	8.88684	7.13296e-23	9.60329e-19	124
1	52035176	52035741	130	7.78922	9.56093e-18	8.30654e-14	447
1	52307585	52308146	28	4.49726	6.8522e-07	0.00137509	205
1	53069987	53070223	76	6.06644	4.73784e-12	2.24828e-08	134
1	53128351	53128640	88	6.57185	2.47845e-13	1.37142e-09	119
1	53421358	53421658	98	7.42125	2.39635e-14	1.49269e-10	158
1	54362371	54362627	135	8.06276	3.06761e-18	2.78619e-14	109
1	55353014	55353282	49	4.6437	3.86857e-09	1.19363e-05	138
1	55400560	55400847	213	11.0876	2.61204e-26	4.51586e-22	125
1	55972562	55972861	163	9.42137	3.80251e-21	4.44529e-17	204
1	56184460	56184747	125	8.58208	3.50179e-17	2.88337e-13	139
1	56664920	56665187	75	6.71019	5.73892e-12	2.67442e-08	92
1	56666041	56666514	523	21.5868	3.90823e-58	4.10327e-53	370
1	58898585	58898867	102	5.51334	8.02195e-15	5.3422e-11	104
1	59192793	59193485	245	12.2991	1.22267e-29	2.64296e-25	494
1	59305928	59306328	19	3.8513	7.01052e-06	0.0106773	76
1	59522879	59523124	77	5.31911	3.72272e-12	1.77685e-08	123
1	59582763	59583059	20	4.04753	5.66865e-06	0.00891887	74
1	60061490	60061778	135	8.63081	3.07525e-18	2.79267e-14	128
1	61340322	61340619	26	4.18023	1.23387e-06	0.00238139	142
1	61623210	61623463	237	11.7806	9.74586e-29	1.98907e-24	99
1	61720519	61720893	69	6.08033	2.60333e-11	1.10887e-07	204
1	63658717	63659073	22	4.21175	3.16024e-06	0.00544854	81
1	64465567	64466017	299	11.1543	3.97356e-35	1.18114e-30	284
1	64639118	64639559	56	5.26438	6.31641e-10	2.22075e-06	310
1	64809187	64809750	153	9.14274	3.90256e-20	4.18562e-16	200
1	65640109	65640495	102	7.45388	7.72805e-15	5.14849e-11	293
1	65713543	65713887	309	13.0189	3.54193e-36	1.10831e-31	146
1	65719842	65720079	49	5.20145	3.7368e-09	1.15566e-05	129
1	66279691	66279951	149	9.82742	9.79264e-20	1.02306e-15	153
1	66727926	66728551	586	23.8666	1.46774e-64	2.11534e-59	161
1	66902189	66902499	88	6.09198	2.7649e-13	1.52034e-09	189
1	67107569	67108095	89	6.84037	2.23975e-13	1.24986e-09	139
1	67933914	67934240	469	14.7859	1.3929e-52	1.09292e-47	199
1	68141705	68142135	28	4.49726	6.8522e-07	0.00137509	385
1	68145473	68145761	253	12.781	1.81276e-30	4.07962e-26	115
1	68166358	68166605	90	6.22079	1.58913e-13	8.92709e-10	123
1	68257580	68258119	236	12.0847	1.21194e-28	2.44946e-24	346
1	68639595	68639920	66	4.92626	5.36266e-11	2.20861e-07	113
1	68919088	68919361	39	4.9475	3.96333e-08	0.000102653	107
1	70544165	70544399	14	3.74378	2.53653e-05	0.0330567	115
1	70876329	70876832	102	6.22566	9.00264e-15	5.84507e-11	342
1	72171813	72172054	40	5.14769	3.63773e-08	9.73868e-05	171
1	75545394	75546077	500	14.5442	8.94026e-56	8.26152e-51	404
1	75558025	75558262	31	4.67208	3.65191e-07	0.000773945	90
1	76374603	76374841	69	6.55161	2.39828e-11	1.04249e-07	122
1	76402724	76403012	149	9.82742	9.79264e-20	1.02306e-15	143
1	78149147	78149523	357	14.148	4.58596e-41	1.90428e-36	142
1	78225091	78225756	88	5.35248	2.50998e-13	1.38858e-09	402
1	78298619	78298952	123	8.72205	6.07995e-17	4.9406e-13	237
1	78443578	78444241	269	13.7508	4.06612e-32	1.02179e-27	363
1	78690866	78691132	56	5.26438	6.31641e-10	2.22075e-06	181
1	78884978	78885379	65	6.29616	6.19127e-11	2.52395e-07	132
1	84443864	84444099	22	4.21175	3.16024e-06	0.00544854	159
1	84972253	84972493	42	4.94027	2.0603e-08	5.68303e-05	113
1	85069669	85069952	253	8.38429	2.19781e-30	4.92697e-26	113
1	85155977	85156279	55	5.17685	8.9652e-10	3.08092e-06	172
1	85312974	85313248	60	5.51606	2.33029e-10	8.86115e-07	209
1	85779709	85779995	449	16.009	1.57776e-50	1.10327e-45	161
1	85930191	85930526	136	7.84753	2.44321e-18	2.24833e-14	171
1	86042441	86042707	54	5.34647	1.00055e-09	3.41547e-06	196
1	86072982	86073231	96	6.12369	3.71014e-14	2.24719e-10	140
1	86620291	86620703	503	16.4227	5.36958e-56	4.98839e-51	169
1	86895571	86896012	506	21.5267	2.18358e-56	2.09055e-51	133
1	86952886	86953183	97	6.89507	2.55488e-14	1.58793e-10	175
1	87523577	87523987	276	10.0871	8.31783e-33	2.173e-28	127
1	87558780	87559283	162	10.2954	5.04871e-21	5.83781e-17	372
1	89458711	89459167	150	6.37935	8.15643e-20	8.54732e-16	156
1	91966375	91967056	366	13.1806	5.37824e-42	2.32284e-37	483
1	92202369	92202757	224	9.81536	1.68469e-27	3.17147e-23	286
1	92794847	92795259	723	22.7026	1.77019e-78	4.6186e-73	221
1	94534965	94535446	36	4.87932	9.64739e-08	0.000230664	144
1	94582187	94582462	521	15.8235	7.36461e-58	7.57548e-53	122
1	94787170	94788121	471	18.0774	8.16394e-53	6.46383e-48	115
1	94791145	94791437	241	12.0271	3.62235e-29	7.55423e-25	161
1	94792008	94792360	96	7.30674	3.71279e-14	2.24719e-10	110
1	94884118	94884576	109	6.81324	1.75517e-15	1.23791e-11	280
1	95045417	95045675	344	11.4946	9.87484e-40	3.78739e-35	138
1	95205161	95205515	382	12.9701	1.20895e-43	5.75003e-39	221
1	95349697	95349990	223	10.3587	2.22572e-27	4.15078e-23	157
1	95392333	95393270	249	9.88351	5.54677e-30	1.22262e-25	607
1	95417187	95417446	166	9.26721	2.05263e-21	2.4516e-17	116
1	96881573	96882205	13	3.11283	4.49231e-05	0.0477463	80
1	96939496	96939843	32	4.42713	2.72289e-07	0.000611505	80
1	97639666	97640159	51	5.32029	2.38046e-09	7.71081e-06	97
1	98961823	98962097	212	12.0937	3.09599e-26	5.31117e-22	120
1	100818037	100818310	24	3.63163	1.94299e-06	0.00347744	67
1	109817451	109818012	145	7.34928	2.66919e-19	2.68726e-15	116
1	110334859	110335333	288	9.84856	4.77672e-34	1.34283e-29	130
1	110457258	110457622	409	14.2885	2.20994e-46	1.22121e-41	234
1	110880827	110881347	233	9.14876	2.19099e-28	4.38652e-24	275
1	110933399	110933887	244	11.1868	1.55787e-29	3.35823e-25	358
1	111682402	111682808	62	5.2217	1.53532e-10	5.96568e-07	100
1	113446893	113447127	52	5.43158	1.56322e-09	5.22336e-06	110
1	114136423	114136764	22	4.21175	3.16024e-06	0.00544854	279
1	114301851	114302470	139	7.26327	1.19622e-18	1.13553e-14	355
1	115794606	115794885	74	5.92243	8.46545e-12	3.88562e-08	210
1	116088615	116088992	26	4.18023	1.23387e-06	0.00238139	66
1	116916521	116916841	88	6.55032	2.70172e-13	1.48916e-09	134
1	117129443	117129744	65	5.5934	7.52142e-11	3.0304e-07	271
1	117664135	117665121	65	5.5934	7.52142e-11	3.0304e-07	180
1	117690132	117690815	68	6.48334	3.09022e-11	1.30401e-07	615
1	118337875	118338228	231	12.5257	3.70578e-28	7.23019e-24	137
1	118665028	118665279	28	4.49726	6.8522e-07	0.00137509	45
1	119623348	119623646	198	9.87071	1.01058e-24	1.55089e-20	134
1	120604345	120604589	65	6.29616	6.19127e-11	2.52395e-07	111
1	120807285	120807578	314	15.2907	9.84804e-37	3.22107e-32	170
1	121097856	121098177	108	8.09506	1.85541e-15	1.30362e-11	219
1	142966341	142966579	38	4.52974	5.01372e-08	0.0001286	131
1	144072339	144072784	887	31.4808	3.40385e-95	1.68186e-89	246
1	144085189	144085476	125	8.89147	3.19948e-17	2.69476e-13	121
1	145039631	145040139	412	12.2037	1.04076e-46	5.90378e-42	270
1	145152830	145153076	120	7.98043	1.20351e-16	9.482e-13	138
1	145216808	145217143	240	13.1032	3.97612e-29	8.27809e-25	188
1	145477018	145477349	22	4.20487	3.23862e-06	0.00544854	101
1	145542842	145543080	69	6.55161	2.39828e-11	1.04249e-07	116
1	149911113	149911472	21	3.96747	4.60766e-06	0.00738873	132
1	151118835	151119264	158	8.81912	1.2908e-20	1.44172e-16	259
1	151416395	151416650	174	10.7634	2.49018e-22	3.19323e-18	158
1	151558182	151558423	201	8.66123	4.06322e-25	6.48888e-21	105
1	151762739	151763133	45	4.40984	1.06802e-08	3.08994e-05	251
1	151882158	151882418	31	4.57103	2.95808e-07	0.000659842	140
1	151915817	151916057	26	4.18023	1.23387e-06	0.00238139	141
1	151918272	151918647	188	10.2606	1.04691e-23	1.50789e-19	135
1	152020757	152021167	120	6.75161	1.08183e-16	8.62442e-13	291
1	153462764	153463211	31	4.3963	3.05541e-07	0.000681271	41
1	153508495	153509038	431	14.0077	1.05376e-48	6.70286e-44	149
1	153581329	153581788	278	10.1629	5.63002e-33	1.4906e-28	114
1	153599960	153600279	88	5.69166	2.72063e-13	1.49741e-09	150
1	153936190	153936788	37	3.7412	6.93506e-08	0.00017153	85
1	154600256	154600518	34	4.58798	1.49575e-07	0.000351601	98
1	154946098	154946352	160	8.13272	7.00664e-21	7.9827e-17	163
1	154989727	154990151	153	7.27209	4.32584e-20	4.60469e-16	294
1	155162918	155163224	59	5.07495	2.86814e-10	1.06876e-06	111
1	155294063	155294335	34	4.09738	1.51803e-07	0.000356074	204
1	156095936	156096297	44	3.9381	1.39785e-08	3.92482e-05	274
1	156099931	156100299	214	9.58601	1.82188e-26	3.19338e-22	231
1	156460102	156460495	87	6.29681	2.95148e-13	1.61031e-09	148
1	156609528	156609844	190	8.85603	6.77579e-24	9.89601e-20	203
1	156629948	156630272	334	11.9325	1.01081e-38	3.67815e-34	157
1	157971908	157972194	18	3.28417	8.66004e-06	0.012762	173
1	157973175	157973502	141	8.11377	7.93195e-19	7.61798e-15	203
1	158007507	158007829	99	5.86459	1.95083e-14	1.22535e-10	231
1	158114984	158115287	289	12.295	3.70143e-34	1.05237e-29	193
1	158969482	158969730	38	4.35142	5.27145e-08	0.000134633	184
1	159894418	159894779	199	8.81968	6.56841e-25	1.024e-20	102
1	161168336	161168739	51	3.72577	2.2488e-09	7.30617e-06	215
1	161197369	161197605	63	4.94927	1.0493e-10	4.12867e-07	181
1	161903568	161903842	143	9.44424	4.21998e-19	4.15623e-15	90
1	161928367	161928645	55	5.84033	7.29088e-10	2.52267e-06	96
1	162660719	162660990	281	12.1739	2.82027e-33	7.5544e-29	135
1	162816669	162816919	248	10.1174	7.02102e-30	1.54223e-25	124
1	163844483	163844972	79	5.80189	2.38666e-12	1.17398e-08	319
1	164740367	164740754	153	8.55461	3.88338e-20	4.18562e-16	142
1	165864562	165864824	31	3.75334	3.72563e-07	0.000774123	141
1	168171948	168172745	143	9.44424	4.21998e-19	4.15623e-15	444
1	169219158	169219530	91	7.48756	1.27941e-13	7.37734e-10	182
1	169337037	169337454	553	17.7737	4.10828e-61	5.00357e-56	151
1	170532103	170532396	333	14.3882	1.14522e-38	4.14477e-34	212
1	170862886	170863458	282	14.5071	2.15809e-33	5.85154e-29	284
1	170898668	170898996	50	4.28198	2.49655e-09	8.01124e-06	78
1	171110496	171110914	70	5.51179	1.96327e-11	8.65307e-08	178
1	171189392	171189684	37	4.94698	7.54553e-08	0.00018409	109
1	172153549	172153852	22	4.21175	3.16024e-06	0.00544854	94
1	172328062	172328484	200	11.6993	5.34392e-25	8.49767e-21	200
1	172466403	172466811	551	20.3502	5.3239e-61	6.45179e-56	253
1	173991552	173991797	102	6.9095	8.85401e-15	5.79282e-11	101
1	174998832	174999065	21	4.1496	3.9433e-06	0.00637382	172
1	176033803	176034080	14	3.74378	2.53653e-05	0.0330567	59
1	178207826	178208197	369	17.315	2.76777e-42	1.22121e-37	164
1	181066433	181066788	37	4.15044	6.42836e-08	0.000160987	129
1	182113175	182113469	136	6.30096	2.52284e-18	2.31702e-14	143
1	182155480	182155961	451	18.2504	9.65406e-51	6.86183e-46	170
1	182167212	182167458	55	5.79088	8.75024e-10	3.00815e-06	110
1	182259136	182259684	276	8.48276	8.31094e-33	2.1723e-28	157
1	182808845	182809157	29	4.59055	4.89846e-07	0.00100048	142
1	183063142	183063513	523	21.5868	3.90823e-58	4.10327e-53	209
1	183178502	183178891	13	3.37024	4.05742e-05	0.0448714	60
1	183239695	183240241	1437	37.1797	5.55776e-151	1.6744e-144	366
1	183597899	183598144	14	3.74378	2.53653e-05	0.0330567	184
1	183776734	183777245	23	4.12292	2.63178e-06	0.0045905	413
1	184180299	184180584	27	4.08353	9.9291e-07	0.00193433	147
1	184459108	184459557	237	11.7806	9.74586e-29	1.98907e-24	124
1	184797312	184797548	112	7.23852	8.17147e-16	5.97352e-12	140
1	185125910	185126204	183	9.38303	2.91843e-23	4.028e-19	171
1	185408603	185409194	429	19.1869	1.89684e-48	1.19347e-43	370
1	185615401	185615814	188	10.2606	1.04691e-23	1.50789e-19	151
1	185703521	185703889	125	8.89147	3.19948e-17	2.69476e-13	124
1	186121737	186122256	354	16.847	9.0153e-41	3.64947e-36	185
1	186157365	186157614	75	6.71019	5.73892e-12	2.67442e-08	136
1	186248473	186248929	49	5.61567	3.41948e-09	1.07825e-05	140
1	186649616	186650013	370	14.1256	1.88708e-42	8.48614e-38	184
1	186650273	186650538	31	4.06132	3.26911e-07	0.000727327	130
1	186723784	186724259	452	17.861	7.66673e-51	5.50516e-46	336
1	186732283	186732532	49	5.6065	3.53647e-09	1.09539e-05	109
1	188458607	188458914	56	5.84644	7.12837e-10	2.47822e-06	159
1	192777410	192778082	37	4.76096	7.88225e-08	0.000190889	68
1	193198480	193198840	65	6.29616	6.19127e-11	2.52395e-07	108
1	195561092	195561394	69	6.55161	2.39828e-11	1.04249e-07	171
1	200119666	200120119	492	20.6874	5.89563e-55	5.2666e-50	254
1	200153275	200153633	213	11.0876	2.61204e-26	4.51586e-22	214
1	200638505	200639102	325	12.4741	7.82222e-38	2.71681e-33	180
1	201083467	201083715	44	4.70852	1.23407e-08	3.52614e-05	113
1	201139897	201140257	247	10.6642	9.02547e-30	1.96916e-25	141
1	201458383	201458915	700	20.5967	4.14496e-76	9.93368e-71	173
1	201562467	201563137	340	11.9109	2.44957e-39	9.18121e-35	147
1	201624384	201624674	516	13.3895	2.37339e-57	2.37881e-52	147
1	201625830	201626079	125	7.25236	3.20524e-17	2.69476e-13	117
1	201872407	201872819	60	4.92865	2.49965e-10	9.47196e-07	107
1	201977332	201977576	200	9.70199	5.60041e-25	8.80765e-21	124
1	202252544	202252992	61	5.15786	2.01317e-10	7.69591e-07	130
1	202558292	202558674	116	6.33376	2.92907e-16	2.24864e-12	236
1	202640540	202640820	293	9.11336	1.5979e-34	4.58501e-30	169
1	203027003	203027381	698	17.1279	5.64222e-76	1.3398e-70	177
1	203527468	203527772	71	5.77072	1.56823e-11	6.97333e-08	228
1	203876104	203876362	247	12.769	8.20767e-30	1.79887e-25	138
1	204100095	204100783	92	6.57209	9.48113e-14	5.51671e-10	354
1	204263486	204263744	143	8.22559	4.96661e-19	4.8662e-15	117
1	204265550	204265795	112	7.27474	7.0372e-16	5.16048e-12	111
1	204380723	204381016	46	4.85329	6.92022e-09	2.07191e-05	145
1	204415466	204415784	439	17.0998	1.77906e-49	1.18697e-44	181
1	205718336	205718846	84	5.70685	6.16453e-13	3.2716e-09	153
1	206106828	206107082	153	9.12049	4.26265e-20	4.5589e-16	116
1	206535343	206535668	400	14.2146	1.65691e-45	8.80116e-41	191
1	206652722	206652987	125	8.89147	3.19948e-17	2.69476e-13	115
1	207224062	207224352	126	7.53363	2.80472e-17	2.37077e-13	158
1	207494712	207494983	318	8.28898	4.54067e-37	1.50089e-32	137
1	208263682	208264318	317	10.8643	5.06839e-37	1.67363e-32	259
1	208357592	208357960	61	5.36835	1.86999e-10	7.15847e-07	306
1	208393070	208393324	74	5.16084	7.89496e-12	3.64435e-08	155
1	208405297	208405803	532	14.3446	5.08604e-59	5.59513e-54	170
1	210405631	210406103	115	7.41453	3.96269e-16	2.98683e-12	156
1	210424593	210424895	247	11.3139	9.07047e-30	1.97688e-25	117
1	210435584	210435876	13	3.04959	3.7866e-05	0.0423819	74
1	210436229	210436540	90	6.47106	1.43542e-13	8.14948e-10	149
1	210465455	210465884	191	6.95586	4.79711e-24	7.05131e-20	304
1	210468245	210468480	32	4.28524	2.49753e-07	0.000568225	157
1	210771263	210771717	68	5.18805	3.54087e-11	1.48861e-07	138
1	211909167	211909478	209	9.57311	7.18985e-26	1.19804e-21	129
1	212829411	212829751	419	13.7483	1.99508e-47	1.17942e-42	114
1	212840781	212841455	459	13.0601	1.50217e-51	1.10782e-46	499
1	215130744	215130999	132	7.89657	6.10928e-18	5.45268e-14	115
1	215663366	215663836	44	5.23463	1.38147e-08	3.88177e-05	118
1	215809760	215810399	344	13.819	9.68077e-40	3.74231e-35	287
1	216017650	216017970	174	10.7634	2.49018e-22	3.19323e-18	168
1	216356503	216356865	143	8.22559	4.96661e-19	4.8662e-15	111
1	216382598	216382881	172	9.30834	4.99149e-22	6.22544e-18	118
1	217735707	217735994	137	9.35944	1.81355e-18	1.6986e-14	107
1	218633565	218633982	13	3.57877	4.52387e-05	0.0477463	73
1	218669985	218670305	472	19.5002	6.44585e-53	5.12732e-48	179
1	218977639	218978009	69	6.55161	2.39828e-11	1.04249e-07	173
1	219728650	219729169	40	4.60633	3.71082e-08	9.73868e-05	196
1	220543343	220543892	409	15.4641	1.84536e-46	1.03093e-41	261
1	221267300	221267609	59	6.08364	2.9705e-10	1.10571e-06	129
1	221785873	221786123	204	9.05241	2.17505e-25	3.51649e-21	127
1	221888533	221888947	330	15.7914	2.81884e-38	9.95405e-34	196
1	222070617	222071128	354	16.847	9.0153e-41	3.64947e-36	158
1	222719827	222720565	135	7.54245	3.00538e-18	2.74726e-14	204
1	222884584	222884891	19	3.21149	7.44201e-06	0.0113118	200
1	222946433	222946783	167	7.27937	1.53179e-21	1.85798e-17	116
1	223888767	223889284	63	5.5004	1.09421e-10	4.29833e-07	414
1	223895010	223895365	65	5.24447	6.21055e-11	2.52395e-07	89
1	226111845	226112083	70	5.51179	1.96327e-11	8.65307e-08	130
1	226595614	226595983	84	5.88921	6.67867e-13	3.51115e-09	294
1	227058224	227058583	116	6.96226	3.28799e-16	2.50081e-12	188
1	227544968	227545377	382	15.1692	1.09678e-43	5.22721e-39	290
1	227951586	227951832	63	5.5004	1.09421e-10	4.29833e-07	92
1	227975591	227975846	110	7.11816	1.3453e-15	9.58032e-12	129
1	227981652	227982350	101	5.28575	1.20262e-14	7.71134e-11	133
1	227993512	227993871	14	3.73766	2.59161e-05	0.0330567	95
1	230495629	230496062	387	15.0218	3.7894e-44	1.85836e-39	317
1	230930287	230930604	139	8.27408	1.28703e-18	1.21406e-14	121
1	230960837	230961201	159	7.78207	1.11299e-20	1.25239e-16	115
1	230986979	230987222	117	6.38138	2.31793e-16	1.78599e-12	170
1	231108358	231108774	27	4.43575	8.54791e-07	0.00168027	361
1	231827218	231827655	132	7.89657	6.10928e-18	5.45268e-14	323
1	232361952	232362193	310	10.2768	2.84315e-36	8.97821e-32	109
1	232710622	232710964	345	15.8769	7.70389e-40	2.98972e-35	127
1	233113915	233114157	27	4.28347	8.44909e-07	0.00166184	154
1	233217300	233217769	630	20.0897	4.96833e-69	8.8178e-64	268
1	233391864	233392277	200	11.6993	5.34392e-25	8.49767e-21	294
1	234659286	234659557	54	4.9316	1.13841e-09	3.87302e-06	187
1	234748149	234748556	17	3.71532	1.14776e-05	0.0159221	67
1	234859214	234859584	85	5.96875	4.71846e-13	2.52755e-09	342
1	234859923	234860220	207	9.4819	1.0856e-25	1.78727e-21	111
1	234908192	234908503	617	19.3954	1.15099e-67	1.9313e-62	142
1	235105755	235105991	59	5.2579	2.93772e-10	1.09423e-06	179
1	235116382	235116672	54	4.79246	9.74967e-10	3.3378e-06	101
1	235154001	235154437	547	18.7543	1.45385e-60	1.7443e-55	136
1	235324560	235324818	45	4.40984	1.06802e-08	3.08994e-05	102
1	235416588	235416892	310	15.4431	2.63572e-36	8.38282e-32	140
1	236080808	236081117	41	4.67344	2.85411e-08	7.72449e-05	104
1	236084288	236084552	215	10.1969	1.74502e-26	3.05971e-22	135
1	236221596	236221831	164	9.81806	2.7465e-21	3.25597e-17	116
1	236877216	236878241	69	5.65022	2.56933e-11	1.09855e-07	861
1	240406039	240406459	26	4.18023	1.23387e-06	0.00238139	269
1	241576738	241577107	60	5.73498	2.25175e-10	8.5767e-07	130
1	241754714	241755093	132	7.89657	6.10928e-18	5.45268e-14	106
1	241865508	241866376	123	8.72205	6.07995e-17	4.9406e-13	428
1	241870406	241870887	220	9.86321	5.16357e-27	9.36311e-23	139
1	242001301	242001813	76	6.27176	5.15846e-12	2.41607e-08	95
1	243277397	243277637	48	4.93535	4.99724e-09	1.52451e-05	135
1	244013687	244013994	89	6.84037	2.23975e-13	1.24986e-09	122
1	244185674	244185911	80	5.13838	1.72052e-12	8.69461e-09	101
1	244211264	244211540	31	3.63969	3.57421e-07	0.000773945	133
1	244327188	244327504	32	4.27731	2.57555e-07	0.000585531	69
1	244377463	244377736	50	4.28198	2.49655e-09	8.01124e-06	196
1	245134056	245134325	99	5.86459	1.95083e-14	1.22535e-10	162
1	245769046	245769371	43	4.82655	1.57395e-08	4.39248e-05	108
1	245964531	245964794	406	13.4889	3.70758e-46	2.03761e-41	127
1	246270950	246271185	120	8.24583	1.27166e-16	9.94169e-13	115
1	246756097	246756332	125	8.89147	3.19948e-17	2.69476e-13	108
1	246862447	246862686	137	7.37529	2.11968e-18	1.95673e-14	146
1	246887384	246887738	16	3.36526	1.62118e-05	0.0219361	115
2	567802	568454	298	13.8861	5.1719e-35	1.5217e-30	178
2	1597483	1597784	189	8.56028	7.84242e-24	1.14198e-19	139
2	1604482	1605036	357	14.148	4.58596e-41	1.90428e-36	179
2	1629193	1629842	471	13.2742	8.88485e-53	7.01568e-48	336
2	6646408	6646642	172	9.05948	4.05864e-22	5.12083e-18	131
2	7885593	7885840	63	6.13249	1.13716e-10	4.44887e-07	139
2	9699290	9699531	299	10.0627	3.72409e-35	1.11322e-30	113
2	9796510	9796770	335	12.2921	8.28915e-39	3.02949e-34	137
2	9806177	9806445	63	5.5004	1.09421e-10	4.29833e-07	153
2	9815407	9815650	34	4.40956	1.54547e-07	0.000361876	71
2	9843242	9843497	18	3.48113	1.02289e-05	0.0145141	96
2	9941875	9942288	523	13.9547	4.6474e-58	4.84596e-53	209
2	10037557	10037845	153	9.12049	4.26265e-20	4.5589e-16	176
2	10429977	10430301	289	7.8675	3.8909e-34	1.10365e-29	163
2	10438148	10438446	104	7.01015	5.85949e-15	3.93305e-11	109
2	10592382	10592821	105	6.62669	3.95103e-15	2.68466e-11	113
2	10724967	10725228	209	11.5388	6.81789e-26	1.13676e-21	128
2	11294617	11295237	90	5.63001	1.50321e-13	8.50276e-10	467
2	11837610	11837974	96	5.93913	3.42768e-14	2.08978e-10	268
2	11879223	11879457	202	8.44501	3.48345e-25	5.5999e-21	111
2	12228056	12228495	133	8.19791	5.48845e-18	4.91451e-14	239
2	12260303	12261095	219	12.1819	5.63716e-27	1.01534e-22	516
2	12569008	12569287	195	10.7122	1.7398e-24	2.61951e-20	144
2	12647324	12647795	262	12.5407	2.44867e-31	5.84198e-27	256
2	12674859	12675266	20	4.04753	5.66865e-06	0.00891887	68
2	13154983	13155217	113	8.4235	5.36389e-16	4.00212e-12	106
2	15870667	15871015	343	13.034	1.26651e-39	4.80529e-35	135
2	18229149	18229663	465	15.6651	3.81391e-52	2.92348e-47	198
2	18901746	18902138	337	12.7642	4.3449e-39	1.60354e-34	177
2	19377959	19378228	168	10.3437	1.24254e-21	1.51604e-17	162
2	19547864	19548191	30	4.27717	4.7765e-07	0.000979242	94
2	20019213	20019713	295	12.2421	1.02259e-34	2.96784e-30	271
2	20111633	20112263	155	9.89397	2.3411e-20	2.58012e-16	102
2	20271308	20271979	379	12.1983	2.5768e-43	1.2042e-38	196
2	20777485	20777986	724	20.9751	1.21978e-78	3.22604e-73	311
2	20778821	20779232	119	5.90715	1.5181e-16	1.18176e-12	251
2	20817566	20818021	519	18.0963	1.1173e-57	1.13674e-52	245
2	23786625	23787135	153	7.27209	4.32584e-20	4.60469e-16	193
2	23824980	23825352	1156	29.2995	1.69138e-122	2.17671e-116	157
2	24713578	24713824	51	4.45709	2.15204e-09	7.03267e-06	179
2	25599664	25599938	99	6.53541	1.57736e-14	1.0048e-10	104
2	26947061	26947607	67	5.94452	4.39086e-11	1.82129e-07	181
2	26993989	26994388	65	5.5934	7.52142e-11	3.0304e-07	378
2	27434897	27435145	50	4.13501	2.6864e-09	8.56722e-06	223
2	27543788	27544188	355	11.7292	6.43532e-41	2.64229e-36	274
2	27940062	27940355	187	8.99292	1.27397e-23	1.80597e-19	117
2	27984462	27984706	62	5.2217	1.53532e-10	5.96568e-07	132
2	27985328	27985617	318	13.1609	4.01819e-37	1.33752e-32	149
2	27998798	27999332	559	17.6958	9.0688e-62	1.14813e-56	404
2	28177768	28178235	102	7.95553	8.52256e-15	5.65718e-11	271
2	28556435	28556670	61	5.40076	1.63882e-10	6.30972e-07	111
2	28872502	28872856	65	5.5934	7.52142e-11	3.0304e-07	130
2	28939337	28939624	14	3.47027	2.80808e-05	0.0330567	71
2	29686307	29686618	125	8.89147	3.19948e-17	2.69476e-13	170
2	29970992	29971347	34	4.56025	1.65806e-07	0.000387579	282
2	30249063	30249504	56	5.26438	6.31641e-10	2.22075e-06	174
2	30737781	30738017	277	11.3137	6.49815e-33	1.71305e-28	103
2	31510511	31510804	231	10.1533	3.6028e-28	7.06562e-24	177
2	31624424	31624787	287	10.8949	5.99418e-34	1.66445e-29	212
2	31643827	31644244	24	4.0582	1.9337e-06	0.0034728	62
2	32581897	32582265	60	5.70031	2.56992e-10	9.65984e-07	291
2	33546420	33547435	237	12.9099	8.38803e-29	1.71475e-24	202
2	33754968	33755389	724	19.7146	1.3406e-78	3.5434e-73	260
2	34035078	34035695	1624	49.4698	8.16526e-170	3.88714e-163	304
2	34256240	34256512	80	7.01958	1.80859e-12	9.09725e-09	142
2	36934148	36934466	48	4.93535	4.99724e-09	1.52451e-05	231
2	36959019	36959755	559	20.797	8.46408e-62	1.07263e-56	198
2	38003828	38004064	171	8.41316	5.97475e-22	7.40798e-18	132
2	38029413	38029864	70	5.51179	1.96327e-11	8.65307e-08	226
2	38303805	38304530	209	9.57311	7.18985e-26	1.19804e-21	393
2	40277014	40277455	437	17.8536	2.92281e-49	1.91726e-44	185
2	40396528	40396880	325	13.9008	8.59924e-38	2.97098e-33	211
2	40458099	40458357	24	3.51875	1.85323e-06	0.00339664	108
2	42569649	42569892	125	6.56834	3.39805e-17	2.81138e-13	116
2	43036939	43037367	88	6.78339	2.79486e-13	1.5256e-09	122
2	43269146	43269420	115	5.42897	3.92392e-16	2.95972e-12	105
2	43273806	43274098	113	7.07205	5.78256e-16	4.26442e-12	106
2	43302813	43303348	113	5.99478	6.21198e-16	4.57731e-12	371
2	43309527	43309875	109	6.6246	1.46795e-15	1.04287e-11	234
2	43644636	43644940	38	5.02768	5.62821e-08	0.00014222	103
2	44776121	44776475	176	7.49347	1.60136e-22	2.10839e-18	277
2	45236434	45236894	65	5.19002	7.87572e-11	3.14333e-07	435
2	45511000	45511233	101	6.62898	1.05626e-14	6.78547e-11	102
2	46165855	46166275	602	21.323	3.59956e-66	5.64729e-61	166
2	46191416	46191725	327	13.2657	5.2672e-38	1.83637e-33	180
2	47082504	47082909	177	6.92615	1.43959e-22	1.89937e-18	239
2	47100747	47101049	66	4.92626	5.36266e-11	2.20861e-07	223
2	47214224	47214618	182	6.78621	4.03144e-23	5.51468e-19	132
2	47261255	47261561	99	5.86459	1.95083e-14	1.22535e-10	192
2	47426188	47426582	444	14.2671	5.46462e-50	3.70433e-45	215
2	48334708	48335147	223	7.83749	2.23265e-27	4.15432e-23	261
2	48541183	48541446	58	4.49608	4.32345e-10	1.55579e-06	219
2	48758297	48758764	48	4.93535	4.99724e-09	1.52451e-05	164
2	53397662	53397900	105	7.37855	3.71972e-15	2.53472e-11	98
2	53702147	53702842	70	5.51179	1.96327e-11	8.65307e-08	465
2	56542577	56542854	31	4.67972	3.55263e-07	0.000773945	74
2	56968697	56969167	310	10.7908	3.15631e-36	9.92636e-32	145
2	57923152	57923501	466	18.241	2.60393e-52	2.01145e-47	210
2	61108481	61108887	46	4.64151	7.98031e-09	2.3595e-05	99
2	61404476	61405061	24	3.63163	1.94299e-06	0.00347744	81
2	61847822	61848111	94	6.67634	6.19484e-14	3.70647e-10	128
2	62713377	62713777	25	3.42559	1.67946e-06	0.00310721	62
2	62891888	62892188	89	6.84037	2.23975e-13	1.24986e-09	177
2	63585974	63586236	22	4.21175	3.16024e-06	0.00544854	146
2	64099095	64099350	174	10.7634	2.49018e-22	3.19323e-18	155
2	64102316	64102584	89	7.34489	2.18414e-13	1.21966e-09	114
2	64448438	64448745	69	6.55161	2.39828e-11	1.04249e-07	131
2	64871479	64871716	111	6.73053	9.14745e-16	6.62674e-12	117
2	65058581	65058866	50	5.10441	2.56821e-09	8.20597e-06	137
2	65086527	65087214	141	8.69881	7.41669e-19	7.1259e-15	482
2	65594649	65594957	699	26.9783	4.52668e-76	1.07885e-70	129
2	65604679	65605245	387	13.9245	3.32116e-44	1.63999e-39	307
2	65663386	65663884	79	4.92263	2.36788e-12	1.16788e-08	198
2	66736610	66737051	254	13.5712	1.55665e-30	3.57437e-26	266
2	67664381	67664723	125	8.89147	3.19948e-17	2.69476e-13	149
2	68144495	68144965	229	10.6772	5.62834e-28	1.08748e-23	210
2	68243772	68244036	14	3.74378	2.53653e-05	0.0330567	79
2	68546887	68547153	63	5.5004	1.09421e-10	4.29833e-07	104
2	68725756	68726028	49	5.61567	3.41948e-09	1.07825e-05	154
2	69345645	69345894	20	3.92309	5.40804e-06	0.00853179	204
2	69366337	69366586	34	4.56025	1.65806e-07	0.000387579	63
2	69371220	69371457	34	4.7786	1.39085e-07	0.000328715	112
2	69404455	69404705	153	7.08568	3.76444e-20	4.05976e-16	122
2	69418868	69419161	370	14.477	2.1232e-42	9.49839e-38	152
2	69664301	69664556	28	3.12964	6.75398e-07	0.00135578	125
2	69983157	69983529	490	18.2398	1.03586e-54	8.9716e-50	251
2	70417909	70418215	73	6.34795	9.36009e-12	4.25275e-08	201
2	71558538	71558948	199	8.81968	6.56841e-25	1.024e-20	247
2	71858800	71859054	79	4.92263	2.36788e-12	1.16788e-08	139
2	72157193	72157572	135	7.54245	3.00538e-18	2.74726e-14	186
2	72342506	72343424	818	23.4356	3.77008e-88	1.45576e-82	205
2	72685055	72685555	227	12.6352	9.80709e-28	1.87711e-23	352
2	72982862	72983097	237	11.7806	9.74586e-29	1.98907e-24	121
2	73298034	73298403	28	3.47203	7.98252e-07	0.00157641	56
2	73471265	73471547	378	13.4611	2.87164e-43	1.33395e-38	128
2	73612641	73612951	136	9.01119	2.21182e-18	2.03883e-14	172
2	74781323	74782192	311	9.84525	2.0289e-36	6.51058e-32	541
2	74881340	74881650	142	7.17645	6.11618e-19	5.92107e-15	113
2	75062468	75063170	423	17.0808	6.77283e-48	4.10091e-43	303
2	75070703	75071307	31	4.06132	3.26911e-07	0.000727327	223
2	75144978	75145637	176	7.49347	1.60136e-22	2.10839e-18	132
2	75567708	75568010	664	25.3908	1.92252e-72	3.92753e-67	179
2	75727736	75728109	143	8.22559	4.96661e-19	4.8662e-15	183
2	75755370	75755612	288	9.84856	4.77672e-34	1.34283e-29	125
2	75841056	75841459	232	10.8578	2.60208e-28	5.17321e-24	296
2	75867777	75868207	125	8.89147	3.19948e-17	2.69476e-13	90
2	80281456	80281770	175	9.21266	2.12437e-22	2.74726e-18	175
2	85218967	85219265	194	9.99785	2.20994e-24	3.3056e-20	146
2	85486457	85486743	267	12.106	7.46518e-32	1.84005e-27	132
2	85661041	85661375	85	4.92121	4.91213e-13	2.62404e-09	167
2	85731362	85731736	143	7.9712	4.62924e-19	4.54318e-15	127
2	85732070	85732322	99	5.86459	1.95083e-14	1.22535e-10	125
2	85734127	85734390	116	6.33376	2.92907e-16	2.24864e-12	147
2	85998895	85999768	469	14.7859	1.3929e-52	1.09292e-47	458
2	86120643	86121244	375	13.6344	6.52139e-43	2.9827e-38	381
2	87760593	87760894	277	11.3137	6.49815e-33	1.71305e-28	166
2	87785122	87785646	82	6.45952	9.9275e-13	5.12354e-09	191
2	87928995	87929440	356	13.7297	5.5883e-41	2.298e-36	126
2	88085403	88085660	22	4.21175	3.16024e-06	0.00544854	108
2	88991116	88991452	36	4.20658	9.60815e-08	0.000230234	117
2	89499227	89499709	18	3.80021	8.43529e-06	0.0126162	338
2	96657547	96658012	250	9.67111	4.13124e-30	9.17994e-26	197
2	97205927	97206294	423	15.7931	7.83285e-48	4.73151e-43	163
2	97778875	97779316	150	6.37935	8.15643e-20	8.54732e-16	313
2	98206477	98206741	37	3.98792	7.06122e-08	0.000174149	153
2	98485896	98486145	99	5.86459	1.95083e-14	1.22535e-10	169
2	98487007	98487419	505	17.7673	3.0155e-56	2.85273e-51	141
2	100015580	100015833	66	5.90284	5.15787e-11	2.13e-07	160
2	100484752	100485025	96	7.33503	3.33173e-14	2.03278e-10	155
2	100496567	100496957	202	8.44501	3.48345e-25	5.5999e-21	258
2	100672949	100673368	35	4.67287	1.09179e-07	0.000260154	82
2	100872951	100873187	65	5.40823	7.00568e-11	2.83942e-07	102
2	101374257	101374506	72	5.82395	1.26238e-11	5.65809e-08	106
2	101519488	101519806	617	13.7421	1.00679e-67	1.69418e-62	145
2	101736992	101737380	105	6.62669	3.95103e-15	2.68466e-11	190
2	101741220	101741782	962	27.502	7.54154e-103	5.26441e-97	390
2	102443695	102444156	20	4.06064	5.41066e-06	0.00853179	111
2	106013184	106013715	449	16.8378	1.49724e-50	1.04783e-45	164
2	107572999	107573674	42	5.14925	1.88925e-08	5.22878e-05	132
2	109019946	109020316	413	14.5047	8.10121e-47	4.63223e-42	204
2	109029328	109029914	682	25.9461	2.66962e-74	5.85059e-69	183
2	109150258	109150711	222	9.15616	2.80744e-27	5.18227e-23	153
2	109173051	109173329	307	14.4302	5.92543e-36	1.84527e-31	162
2	109217715	109217949	28	4.47346	7.46414e-07	0.00148173	118
2	109305356	109305765	169	8.04148	1.02183e-21	1.25687e-17	108
2	109787819	109788616	267	9.42037	7.3658e-32	1.81916e-27	302
2	109857955	109858230	265	11.0236	1.03736e-31	2.54238e-27	96
2	112078575	112078964	573	18.8341	3.32706e-63	4.51326e-58	240
2	112221836	112222243	44	5.04361	1.39875e-08	3.92482e-05	238
2	113382024	113382314	130	6.42298	9.53323e-18	8.30654e-14	120
2	113385028	113385350	37	4.15044	6.42836e-08	0.000160987	111
2	119613317	119613655	78	5.76234	2.82892e-12	1.36571e-08	157
2	120866588	120866970	31	4.67972	3.55263e-07	0.000773945	105
2	121044777	121045061	38	4.35142	5.27145e-08	0.000134633	96
2	121227865	121228164	198	9.87071	1.01058e-24	1.55089e-20	138
2	121298053	121298351	153	7.08568	3.76444e-20	4.05976e-16	134
2	121677714	121677949	118	4.78975	2.04748e-16	1.5819e-12	108
2	122259899	122260178	45	4.40984	1.06802e-08	3.08994e-05	232
2	122494510	122494821	166	9.26721	2.05263e-21	2.4516e-17	152
2	127901757	127902306	288	13.3007	5.46148e-34	1.52542e-29	330
2	127915144	127915414	134	8.0116	3.79009e-18	3.42918e-14	179
2	127975578	127975838	177	8.46793	1.38906e-22	1.83502e-18	112
2	128155962	128156256	120	6.75161	1.08183e-16	8.62442e-13	104
2	128159074	128159386	129	7.95539	1.46643e-17	1.25696e-13	226
2	128165332	128165789	31	4.06132	3.26911e-07	0.000727327	62
2	132492871	132493133	14	3.74378	2.53653e-05	0.0330567	241
2	133008225	133008834	39	3.19908	4.03971e-08	0.000104249	318
2	133173797	133174150	61	5.18611	1.78542e-10	6.86104e-07	105
2	133196257	133196594	597	14.0346	1.29384e-65	1.97429e-60	134
2	135130485	135130768	189	8.56028	7.84242e-24	1.14198e-19	125
2	136634129	136634398	148	7.25334	1.41883e-19	1.44185e-15	117
2	145274921	145275242	165	9.55829	2.20496e-21	2.62839e-17	151
2	151395440	151395736	37	4.94698	7.54553e-08	0.00018409	201
2	152145990	152146909	51	5.32029	2.38046e-09	7.71081e-06	230
2	153057113	153057727	573	16.8612	3.00255e-63	4.08837e-58	195
2	153381939	153382198	268	11.8448	5.12472e-32	1.28455e-27	114
2	157190565	157190953	121	5.39497	8.50198e-17	6.80942e-13	278
2	157323573	157323861	65	6.29616	6.19127e-11	2.52395e-07	131
2	159779562	159780095	446	19.3382	2.93664e-50	2.03395e-45	267
2	160014217	160014470	36	4.70771	9.5971e-08	0.000230049	135
2	161062084	161062378	516	13.3895	2.37339e-57	2.37881e-52	173
2	161098271	161098631	389	11.7755	2.47144e-44	1.23044e-39	245
2	161150268	161150620	70	6.11731	2.25897e-11	9.85735e-08	114
2	161367184	161367566	60	5.70031	2.56992e-10	9.65984e-07	188
2	161902160	161902507	87	7.00896	3.03948e-13	1.65802e-09	304
2	165849478	165849725	99	7.2643	1.61324e-14	1.02724e-10	114
2	166754970	166755307	429	19.1869	1.89684e-48	1.19347e-43	141
2	166809961	166810656	129	7.00387	1.17771e-17	1.01812e-13	279
2	167023872	167024188	20	4.04753	5.66865e-06	0.00891887	63
2	169312414	169312800	220	9.86321	5.16357e-27	9.36311e-23	226
2	171364132	171364404	69	6.08033	2.60333e-11	1.10887e-07	70
2	172128591	172128843	80	7.01958	1.80859e-12	9.09725e-09	100
2	172290332	172290602	44	4.2225	1.26576e-08	3.60371e-05	216
2	172379925	172380312	129	7.00387	1.17771e-17	1.01812e-13	139
2	172864537	172865054	186	9.54169	1.49015e-23	2.10083e-19	262
2	172960200	172960484	94	5.65467	5.47898e-14	3.292e-10	82
2	172961541	172962421	31	3.89104	3.64687e-07	0.000773945	121
2	172963706	172964163	72	5.59682	1.36754e-11	6.10647e-08	248
2	173306790	173307336	862	20.8779	1.23512e-92	5.56007e-87	220
2	173421023	173421331	13	3.11283	4.49231e-05	0.0477463	99
2	173504376	173504669	50	5.44513	3.14044e-09	9.91699e-06	155
2	173832707	173833016	14	3.35289	2.73533e-05	0.0330567	102
2	173850311	173851087	616	23.0883	1.45101e-67	2.42203e-62	211
2	173867705	173867944	42	4.94027	2.0603e-08	5.68303e-05	106
2	174517229	174517794	113	7.58786	5.69115e-16	4.19798e-12	146
2	174897734	174898003	34	4.58798	1.49575e-07	0.000351601	40
2	175636429	175636755	224	10.0717	2.02265e-27	3.78251e-23	155
2	175662709	175662987	143	9.10609	4.84128e-19	4.74974e-15	140
2	176465126	176465569	237	11.7806	9.74586e-29	1.98907e-24	151
2	176714462	176714716	40	4.98658	3.43289e-08	9.24294e-05	193
2	178076759	178077176	95	7.00962	4.36817e-14	2.63785e-10	232
2	178162978	178163279	13	3.57877	4.52387e-05	0.0477463	289
2	179344804	179345222	153	7.27209	4.32584e-20	4.60469e-16	255
2	180133024	180133539	515	19.1842	3.07553e-57	3.07107e-52	217
2	180189547	180189853	13	3.59781	4.23243e-05	0.0466434	62
2	180839411	180839811	113	8.4235	5.36389e-16	4.00212e-12	350
2	181901784	181902208	69	6.55161	2.39828e-11	1.04249e-07	134
2	182548220	182548458	143	7.03751	4.12487e-19	4.08442e-15	127
2	182817195	182817528	76	6.74589	5.02296e-12	2.3645e-08	196
2	187350447	187351171	112	7.23852	8.17147e-16	5.97352e-12	298
2	189493726	189495160	383	17.7829	8.27409e-44	4.01449e-39	498
2	190029549	190029889	587	23.3857	1.34567e-64	1.96332e-59	144
2	190183463	190183826	167	10.289	1.53282e-21	1.85798e-17	226
2	190539141	190539472	60	4.93387	2.44202e-10	9.26339e-07	115
2	190648991	190649267	32	3.99371	2.35304e-07	0.000537007	127
2	190701057	190701538	49	5.61567	3.41948e-09	1.07825e-05	176
2	191184496	191184736	74	5.92243	8.46545e-12	3.88562e-08	108
2	191398891	191399462	172	9.05948	4.05864e-22	5.12083e-18	331
2	191844768	191845338	50	4.00988	2.72822e-09	8.66503e-06	107
2	192043576	192043984	153	8.55461	3.88338e-20	4.18562e-16	208
2	192186499	192186979	254	13.5712	1.55665e-30	3.57437e-26	375
2	192458842	192459085	71	6.41042	1.76048e-11	7.79166e-08	115
2	192496366	192496747	265	11.0236	1.03736e-31	2.54238e-27	286
2	197109209	197109830	25	3.94828	1.66288e-06	0.00310721	261
2	197128055	197128422	90	5.63001	1.50321e-13	8.50276e-10	157
2	197149538	197149859	125	8.89147	3.19948e-17	2.69476e-13	188
2	197199981	197200272	40	5.13929	3.75077e-08	9.73868e-05	148
2	197345871	197346334	178	10.3073	1.15784e-22	1.53911e-18	360
2	197791734	197791984	13	3.57877	4.52387e-05	0.0477463	230
2	197872949	197873245	40	5.14769	3.63773e-08	9.73868e-05	237
2	200308367	200308733	125	8.89147	3.19948e-17	2.69476e-13	230
2	201153460	201153885	814	24.6768	8.76113e-88	3.35328e-82	151
2	201165375	201165858	88	6.09198	2.7649e-13	1.52034e-09	107
2	201270895	201271283	24	4.22217	1.84166e-06	0.00337792	97
2	201527509	201527901	196	11.0664	1.63897e-24	2.47229e-20	247
2	201630375	201630780	355	11.7292	6.43532e-41	2.64229e-36	195
2	201831709	201832006	38	4.68117	5.47659e-08	0.000138519	140
2	202068628	202068928	238	11.8955	6.13974e-29	1.2613e-24	179
2	202316377	202316637	46	4.64151	7.98031e-09	2.3595e-05	117
2	202507157	202507653	125	6.56834	3.39805e-17	2.81138e-13	322
2	202679074	202679423	13	3.56362	4.77002e-05	0.0495279	69
2	203005300	203005555	66	4.92626	5.36266e-11	2.20861e-07	195
2	203050666	203051035	318	13.1609	4.01819e-37	1.33752e-32	149
2	203735896	203736656	68	5.18805	3.54087e-11	1.48861e-07	177
2	203797601	203798046	84	6.34252	6.24065e-13	3.28791e-09	123
2	204205557	204205862	267	13.1933	8.0638e-32	1.98513e-27	140
2	204624335	204624665	130	7.01128	1.13757e-17	9.8485e-14	205
2	204672964	204673218	15	3.66752	2.18253e-05	0.0287601	61
2	205409786	205410139	18	3.48113	1.02289e-05	0.0145141	106
2	205415421	205415692	49	5.6065	3.53647e-09	1.09539e-05	112
2	205889648	205890052	46	5.39671	7.62869e-09	2.27117e-05	233
2	208123262	208123629	74	5.92243	8.46545e-12	3.88562e-08	145
2	208489884	208490143	26	4.03138	1.21074e-06	0.00233765	179
2	208634622	208634859	130	6.42298	9.53323e-18	8.30654e-14	115
2	212896801	212897139	137	9.35944	1.81355e-18	1.6986e-14	180
2	213576714	213577030	120	7.98043	1.20351e-16	9.482e-13	113
2	214016355	214016836	24	3.63163	1.94299e-06	0.00347744	407
2	214017131	214017639	42	4.97031	1.84064e-08	5.10505e-05	165
2	216312437	216312723	40	5.14769	3.63773e-08	9.73868e-05	166
2	216393364	216393649	300	14.8409	2.73943e-35	8.24898e-31	146
2	216783049	216783340	116	7.74747	3.01787e-16	2.30436e-12	119
2	216894242	216894626	127	8.1164	2.33798e-17	1.98468e-13	227
2	217180491	217180955	277	11.3137	6.49815e-33	1.71305e-28	135
2	217400136	217400480	295	12.2421	1.02259e-34	2.96784e-30	216
2	217404677	217405369	343	10.9191	1.12026e-39	4.26963e-35	177
2	217509808	217510107	27	4.08353	9.9291e-07	0.00193433	66
2	217776724	217776957	476	15.8464	2.81197e-53	2.27347e-48	127
2	218113161	218113515	51	5.53323	2.26657e-09	7.35987e-06	85
2	219271344	219271654	70	5.32495	1.9184e-11	8.4793e-08	138
2	219472181	219472720	114	7.34397	5.29261e-16	3.95403e-12	81
2	219536684	219536998	180	8.88684	7.13296e-23	9.60329e-19	132
2	220007012	220007390	287	11.5247	5.69928e-34	1.58668e-29	197
2	220154426	220154825	88	6.10057	2.66428e-13	1.46862e-09	275
2	220233698	220233994	171	7.91884	5.7215e-22	7.10232e-18	115
2	221089911	221090182	40	5.14769	3.63773e-08	9.73868e-05	151
2	223598703	223599160	19	3.21149	7.44201e-06	0.0113118	347
2	223618017	223618297	72	6.05933	1.18288e-11	5.32206e-08	81
2	223652858	223653110	121	8.31096	9.89965e-17	7.90788e-13	141
2	223724660	223724964	209	10.1997	6.63346e-26	1.11204e-21	124
2	223824008	223824406	527	18.119	1.55797e-58	1.6729e-53	248
2	224413898	224414283	375	13.6344	6.52139e-43	2.9827e-38	160
2	224821924	224822221	63	4.02383	1.02452e-10	4.03989e-07	137
2	224966798	224967574	584	21.2812	2.2706e-64	3.22797e-59	442
2	225734314	225734717	346	16.3831	5.49832e-40	2.1504e-35	165
2	227286129	227286395	21	4.09576	4.77573e-06	0.00761395	213
2	227342990	227343337	31	3.63969	3.57421e-07	0.000773945	274
2	227737658	227738307	614	17.6394	2.31916e-67	3.8118e-62	416
2	228330978	228331233	266	8.3131	8.50844e-32	2.09223e-27	136
2	230786756	230787142	31	3.89104	3.64687e-07	0.000773945	290
2	232229681	232230308	140	7.57185	8.69921e-19	8.34622e-15	119
2	232469182	232469712	59	5.24249	3.12961e-10	1.14406e-06	91
2	232507439	232507736	193	9.90054	3.31093e-24	4.90885e-20	130
2	232526662	232527008	26	4.04429	1.15266e-06	0.00222977	69
2	232531028	232531489	402	10.1552	9.90421e-46	5.3266e-41	212
2	232571503	232571787	24	3.51875	1.85323e-06	0.00339664	180
2	233489141	233489461	287	10.3217	6.1573e-34	1.70032e-29	193
2	233853034	233853425	56	5.84644	7.12837e-10	2.47822e-06	218
2	233891215	233891449	38	4.35142	5.27145e-08	0.000134633	117
2	234259344	234259650	129	7.00387	1.17771e-17	1.01812e-13	164
2	235150654	235151009	21	3.05379	4.06874e-06	0.00656251	81
2	235932849	235933090	223	10.3279	2.54472e-27	4.72694e-23	118
2	236079057	236080392	32	4.47419	2.28428e-07	0.000522781	111
2	238050252	238050706	345	14.6543	7.47154e-40	2.90041e-35	333
2	238105369	238105859	847	23.4976	4.6638e-91	1.98852e-85	238
2	238110704	238111014	80	5.13838	1.72052e-12	8.69461e-09	165
2	238571448	238571758	482	15.0453	6.85046e-54	5.77551e-49	217
2	238783149	238783429	419	13.7483	1.99508e-47	1.17942e-42	145
2	238875378	238875718	97	6.38208	3.05914e-14	1.88721e-10	215
2	239335520	239335798	124	7.20293	3.98538e-17	3.27145e-13	124
2	240322846	240323807	682	20.1682	2.3051e-74	5.11128e-69	352
2	240964820	240965104	31	3.63969	3.57421e-07	0.000773945	127
2	241949215	241949556	64	4.52882	8.67201e-11	3.45048e-07	133
2	242447627	242448170	278	12.0455	4.89542e-33	1.29742e-28	363
3	4458741	4459043	400	14.2146	1.65691e-45	8.80116e-41	168
3	4763248	4763623	101	7.10456	1.10321e-14	7.08125e-11	213
3	5020019	5020335	27	3.82422	8.66842e-07	0.00170314	64
3	5020575	5020892	43	4.48702	1.52423e-08	4.26216e-05	299
3	5028580	5028826	204	7.47296	2.01405e-25	3.26355e-21	131
3	5202818	5203223	55	5.8155	7.99043e-10	2.7548e-06	165
3	8631628	8631971	26	4.18023	1.23387e-06	0.00238139	205
3	8754335	8754575	116	6.33376	2.92907e-16	2.24864e-12	168
3	8893539	8893777	323	12.019	1.40375e-37	4.79215e-33	97
3	9002753	9003046	14	3.70477	2.90918e-05	0.0335367	234
3	9004958	9005209	99	7.22039	1.9143e-14	1.21046e-10	176
3	9391105	9391667	165	8.3554	2.57016e-21	3.05436e-17	114
3	9834175	9834634	367	11.9638	4.11178e-42	1.78867e-37	131
3	10233622	10233900	145	7.84359	2.58476e-19	2.6025e-15	152
3	11609667	11610335	186	7.70757	1.62787e-23	2.28003e-19	97
3	11623726	11623997	93	5.96626	7.60799e-14	4.51575e-10	103
3	12384600	12384905	59	6.08364	2.9705e-10	1.10571e-06	277
3	12750371	12750635	186	9.49987	1.7782e-23	2.47224e-19	131
3	12804905	12805161	256	9.20627	8.84688e-31	2.06329e-26	122
3	13523667	13523957	15	3.27791	2.30091e-05	0.030235	63
3	13545965	13546229	274	9.7428	1.29003e-32	3.30263e-28	151
3	13549244	13549595	597	14.0346	1.29384e-65	1.97429e-60	158
3	13579457	13579703	79	4.92263	2.36788e-12	1.16788e-08	134
3	13580766	13581002	208	9.56022	7.62026e-26	1.2618e-21	130
3	14266477	14266801	125	8.89147	3.19948e-17	2.69476e-13	165
3	14457022	14457334	382	12.9701	1.20895e-43	5.75003e-39	117
3	15366764	15367059	247	10.3762	8.29354e-30	1.81694e-25	185
3	16024033	16024618	60	5.70031	2.56992e-10	9.65984e-07	174
3	16024878	16025117	149	7.52267	1.17344e-19	1.2096e-15	124
3	16092344	16092656	13	3.33817	4.56741e-05	0.0477463	61
3	16440859	16441299	332	10.705	1.55876e-38	5.58612e-34	289
3	16457482	16457760	115	7.99523	3.34464e-16	2.52685e-12	121
3	16924722	16924969	45	4.40984	1.06802e-08	3.08994e-05	71
3	18140198	18140947	907	24.658	3.43692e-97	1.84889e-91	371
3	18141866	18142132	31	4.67972	3.55263e-07	0.000773945	114
3	23900383	23900841	521	18.6167	7.70726e-58	7.88479e-53	309
3	23987405	23987943	224	11.772	1.721e-27	3.23638e-23	212
3	27335427	27335758	31	4.67972	3.55263e-07	0.000773945	243
3	27609815	27610270	402	12.6675	9.56269e-46	5.16749e-41	193
3	28390745	28391173	91	7.48756	1.27941e-13	7.37734e-10	246
3	29471936	29472349	217	12.0272	1.02516e-26	1.81443e-22	185
3	29507298	29507553	174	10.7634	2.49018e-22	3.19323e-18	134
3	30361118	30361455	200	11.6993	5.34392e-25	8.49767e-21	154
3	30383925	30384538	160	9.22318	8.40253e-21	9.53081e-17	475
3	30667387	30667972	296	14.9751	7.65879e-35	2.24585e-30	162
3	31108404	31108871	383	17.7829	8.27409e-44	4.01449e-39	294
3	31676065	31676350	787	29.4823	5.33102e-85	1.84527e-79	149
3	32625331	32625843	515	19.1842	3.07553e-57	3.07107e-52	117
3	33620049	33620660	227	12.6352	9.80709e-28	1.87711e-23	380
3	37264733	37264997	73	6.12153	9.26958e-12	4.21279e-08	118
3	37285505	37286107	242	10.4434	2.44427e-29	5.18263e-25	213
3	37824005	37824287	182	7.97584	4.14543e-23	5.66604e-19	145
3	38206269	38206926	65	6.01929	7.66073e-11	3.05957e-07	170
3	38210022	38210411	319	14.7271	3.70647e-37	1.23481e-32	131
3	39424887	39425204	54	5.36464	9.3261e-10	3.19544e-06	128
3	39425519	39426120	43	4.82655	1.57395e-08	4.39248e-05	123
3	40179236	40179573	119	8.49958	1.41371e-16	1.10304e-12	125
3	40350874	40351188	74	5.92243	8.46545e-12	3.88562e-08	222
3	42623590	42623950	356	15.2933	5.45469e-41	2.24673e-36	208
3	42631995	42632341	194	9.99785	2.20994e-24	3.3056e-20	206
3	42725623	42725912	96	6.82796	3.34935e-14	2.04301e-10	107
3	44106817	44107072	91	6.77219	1.11535e-13	6.46071e-10	114
3	44379276	44379814	94	5.31644	5.53898e-14	3.32644e-10	295
3	45208986	45209372	233	9.14876	2.19099e-28	4.38652e-24	162
3	45219492	45220116	139	6.63708	1.12416e-18	1.07204e-14	474
3	45454189	45454508	139	8.27408	1.28703e-18	1.21406e-14	227
3	45528378	45528644	95	7.47773	5.15383e-14	3.09992e-10	191
3	45592980	45593413	182	7.97584	4.14543e-23	5.66604e-19	182
3	46537411	46537785	111	6.48506	1.0231e-15	7.37802e-12	151
3	46700751	46701508	615	22.0412	1.82625e-67	3.03774e-62	171
3	47206116	47206518	179	8.30088	9.08992e-23	1.2182e-18	160
3	47302888	47303121	207	9.50787	9.65273e-26	1.59338e-21	108
3	48130519	48130789	132	6.50592	6.18116e-18	5.48833e-14	129
3	48342608	48342975	90	5.63001	1.50321e-13	8.50276e-10	235
3	48544956	48545269	93	5.96626	7.60799e-14	4.51575e-10	145
3	48632929	48633551	933	25.4756	8.22773e-100	4.98563e-94	205
3	48635846	48636398	682	17.8284	2.29055e-74	5.0939e-69	188
3	48955734	48956294	51	4.45709	2.15204e-09	7.03267e-06	175
3	49170062	49170463	66	4.92626	5.36266e-11	2.20861e-07	149
3	49481510	49481758	246	8.99217	1.03853e-29	2.26042e-25	119
3	49506863	49507404	532	17.1156	5.54996e-59	6.08808e-54	184
3	49711360	49712022	682	18.9364	2.4336e-74	5.37304e-69	379
3	49840562	49840796	74	5.16084	7.89496e-12	3.64435e-08	98
3	50374960	50375231	169	8.04148	1.02183e-21	1.25687e-17	115
3	50606308	50606885	182	6.78621	4.03144e-23	5.51468e-19	222
3	52009223	52009555	97	6.89507	2.55488e-14	1.58793e-10	128
3	52102067	52102623	81	5.72149	1.39894e-12	7.10019e-09	189
3	52278193	52278588	233	10.578	2.15819e-28	4.32155e-24	273
3	52885554	52885872	81	5.92456	1.41267e-12	7.16787e-09	74
3	53143162	53143446	38	4.52974	5.01372e-08	0.0001286	204
3	53272224	53272505	65	6.29616	6.19127e-11	2.52395e-07	108
3	53277128	53277542	137	8.72843	2.09991e-18	1.94026e-14	224
3	53304046	53304420	56	5.26438	6.31641e-10	2.22075e-06	130
3	54916562	54916873	152	9.37254	5.27157e-20	5.5675e-16	168
3	54925522	54926162	901	19.2967	1.26643e-96	6.60906e-91	367
3	56145840	56146304	149	9.82742	9.79264e-20	1.02306e-15	327
3	56159309	56159720	176	8.70283	1.61812e-22	2.12422e-18	209
3	57741242	57741888	153	8.55461	3.88338e-20	4.18562e-16	212
3	57999915	58000235	79	4.92263	2.36788e-12	1.16788e-08	167
3	58369693	58370093	231	9.59789	3.25612e-28	6.41933e-24	200
3	59231361	59231943	137	8.72843	2.09991e-18	1.94026e-14	327
3	59526072	59526383	233	9.14876	2.19099e-28	4.38652e-24	159
3	61546305	61546568	67	5.32834	4.31648e-11	1.79391e-07	123
3	61670112	61670367	111	6.48506	1.0231e-15	7.37802e-12	101
3	61880552	61880925	539	20.1411	8.71144e-60	1.00378e-54	205
3	65869353	65869623	47	5.4375	6.56977e-09	1.96943e-05	153
3	66389383	66389648	354	16.847	9.0153e-41	3.64947e-36	121
3	66449234	66449536	421	14.2043	1.15175e-47	6.85678e-43	126
3	66789497	66789811	123	8.2079	4.93753e-17	4.0293e-13	143
3	66813764	66814122	345	13.4977	7.83881e-40	3.03802e-35	171
3	67067717	67068014	18	3.80021	8.43529e-06	0.0126162	78
3	71244641	71244953	406	17.3844	3.94548e-46	2.15849e-41	159
3	71734079	71734401	209	9.57311	7.18985e-26	1.19804e-21	137
3	72567096	72567350	47	5.25681	6.31641e-09	1.89771e-05	107
3	72640783	72641572	335	9.84243	8.47013e-39	3.09414e-34	118
3	72710227	72710583	821	14.2179	1.86089e-88	7.29004e-83	175
3	73671356	73671653	200	7.6793	5.96444e-25	9.37562e-21	175
3	73687324	73687557	72	6.51628	1.18451e-11	5.32206e-08	115
3	73776707	73777013	224	10.0717	2.02265e-27	3.78251e-23	134
3	73835432	73835905	110	7.11816	1.3453e-15	9.58032e-12	109
3	77874651	77874953	80	5.13838	1.72052e-12	8.69461e-09	122
3	78161473	78162320	102	7.95553	8.52256e-15	5.65718e-11	192
3	79304912	79305265	59	6.08364	2.9705e-10	1.10571e-06	162
3	81512867	81513364	40	5.14769	3.63773e-08	9.73868e-05	195
3	87007733	87007978	65	6.29616	6.19127e-11	2.52395e-07	134
3	87119154	87119445	187	11.2313	1.17725e-23	1.68426e-19	157
3	88107890	88108128	19	3.21149	7.44201e-06	0.0113118	106
3	98312427	98312661	49	4.6437	3.86857e-09	1.19363e-05	98
3	99263753	99264103	86	7.19561	3.82287e-13	2.06229e-09	190
3	99793010	99793278	45	4.40984	1.06802e-08	3.08994e-05	89
3	99844259	99844795	494	19.3676	4.11927e-55	3.69598e-50	421
3	99878216	99878721	48	5.50866	5.06198e-09	1.52936e-05	428
3	100121094	100121547	185	11.0656	2.2229e-23	3.08191e-19	248
3	100211268	100211652	120	7.44171	1.21787e-16	9.54729e-13	177
3	100729831	100730166	183	9.96104	3.4849e-23	4.78068e-19	227
3	100757773	100758061	71	6.43656	1.59628e-11	7.09545e-08	148
3	100785550	100785923	59	6.08364	2.9705e-10	1.10571e-06	198
3	101228824	101229157	91	7.48756	1.27941e-13	7.37734e-10	129
3	101231544	101231798	49	5.6065	3.53647e-09	1.09539e-05	187
3	104010368	104010603	40	5.14769	3.63773e-08	9.73868e-05	100
3	104229329	104229593	249	12.1607	4.96055e-30	1.10101e-25	119
3	105602732	105603072	318	13.1609	4.01819e-37	1.33752e-32	123
3	106935800	106936391	619	24.8025	6.87749e-68	1.1726e-62	435
3	107603889	107604179	369	17.315	2.76777e-42	1.22121e-37	123
3	109288219	109288590	310	15.4431	2.63572e-36	8.38282e-32	232
3	110308487	110308808	49	5.61567	3.41948e-09	1.07825e-05	256
3	111034567	111035051	74	5.16084	7.89496e-12	3.64435e-08	334
3	112372113	112372610	119	8.49958	1.41371e-16	1.10304e-12	136
3	113416032	113416371	31	3.75334	3.72563e-07	0.000774123	213
3	113871554	113871803	92	6.58047	9.16136e-14	5.37217e-10	143
3	115502958	115503403	102	6.23225	8.73293e-15	5.72045e-11	167
3	115802388	115802822	59	6.08364	2.9705e-10	1.10571e-06	354
3	117341394	117341960	102	7.95553	8.52256e-15	5.65718e-11	275
3	119041979	119042288	94	5.65467	5.47898e-14	3.292e-10	143
3	119274741	119275024	13	3.47891	4.2656e-05	0.0466434	191
3	119872284	119872603	167	9.66363	1.45201e-21	1.76181e-17	151
3	119896135	119896544	413	14.5047	8.10121e-47	4.63223e-42	143
3	120068646	120068913	98	7.6701	2.49586e-14	1.55185e-10	103
3	120215193	120215741	409	15.4641	1.84536e-46	1.03093e-41	148
3	122233353	122233890	241	11.0008	3.45446e-29	7.22088e-25	196
3	122252672	122253167	146	9.64016	1.99885e-19	2.02302e-15	238
3	122433744	122434143	37	4.6336	6.561e-08	0.000162903	74
3	123451419	123451775	331	13.49	1.99614e-38	7.12394e-34	153
3	123454321	123454564	17	3.54817	1.29936e-05	0.0177951	212
3	125927419	125927662	67	5.32834	4.31648e-11	1.79391e-07	148
3	127317001	127317265	189	8.56935	7.51069e-24	1.09454e-19	121
3	127391497	127392147	21	3.46449	3.96169e-06	0.00639838	48
3	127494449	127494897	301	12.5799	2.34304e-35	7.13066e-31	204
3	127500206	127500512	163	8.53464	3.86349e-21	4.51388e-17	184
3	127510087	127510727	142	7.92502	5.65028e-19	5.47961e-15	144
3	128042463	128042696	468	17.0247	1.83654e-52	1.4285e-47	129
3	128444947	128445210	60	5.51606	2.33029e-10	8.86115e-07	129
3	128586081	128586341	41	4.37054	2.49626e-08	6.79579e-05	126
3	128745761	128746010	72	5.8061	1.35753e-11	6.06443e-08	138
3	128997414	128997666	102	6.22566	9.00264e-15	5.84507e-11	163
3	129277593	129277830	210	9.63984	5.32525e-26	9.01571e-22	117
3	129279388	129279706	163	7.98743	4.24317e-21	4.95051e-17	114
3	129279980	129280324	104	4.7767	5.01453e-15	3.37365e-11	158
3	129771290	129771585	221	10.5288	4.21881e-27	7.75283e-23	143
3	130188842	130189313	81	6.86567	1.32041e-12	6.72543e-09	385
3	131068366	131069190	1619	47.8645	2.29795e-169	1.07793e-162	556
3	132164704	132165036	125	8.89147	3.19948e-17	2.69476e-13	161
3	132312893	132313139	49	5.61567	3.41948e-09	1.07825e-05	82
3	133961595	133962055	164	8.88364	2.92469e-21	3.44945e-17	228
3	134045869	134046203	59	5.67314	2.85069e-10	1.0626e-06	246
3	134076685	134077078	168	6.74389	1.22346e-21	1.49506e-17	223
3	134181076	134181348	18	3.80021	8.43529e-06	0.0126162	195
3	134204484	134204790	36	4.05477	9.75529e-08	0.000233152	119
3	135645519	135646513	576	20.3166	1.77484e-63	2.43103e-58	641
3	135646774	135647043	14	3.6254	2.53443e-05	0.0330567	170
3	135789934	135790206	54	4.9316	1.13841e-09	3.87302e-06	107
3	136679576	136680188	396	16.3409	4.64772e-45	2.39166e-40	266
3	137665340	137665580	101	7.12862	1.00226e-14	6.45327e-11	111
3	138634049	138634978	162	7.50668	4.39592e-21	5.11234e-17	491
3	140660287	140660534	71	6.43656	1.59628e-11	7.09545e-08	131
3	141021298	141021598	149	8.61884	9.75416e-20	1.02026e-15	114
3	141085139	141085378	154	8.91078	2.96388e-20	3.22827e-16	103
3	141249065	141249508	125	8.89147	3.19948e-17	2.69476e-13	334
3	141594481	141595518	495	19.001	2.82501e-55	2.5672e-50	832
3	141613097	141613652	37	4.94698	7.54553e-08	0.00018409	437
3	141659104	141659568	1050	23.9275	1.00284e-111	9.47e-106	299
3	143030099	143030394	66	5.67489	5.42463e-11	2.22157e-07	135
3	143033426	143033879	552	20.8702	4.40788e-61	5.36155e-56	167
3	143045945	143046522	153	8.55461	3.88338e-20	4.18562e-16	423
3	145878804	145879255	140	8.08882	8.80805e-19	8.43879e-15	236
3	145884666	145884963	46	4.64151	7.98031e-09	2.3595e-05	165
3	146521664	146522001	180	10.7934	6.32121e-23	8.54555e-19	113
3	148005887	148006125	14	3.74378	2.53653e-05	0.0330567	185
3	148760202	148760456	59	6.08364	2.9705e-10	1.10571e-06	172
3	149104491	149104888	91	7.48756	1.27941e-13	7.37734e-10	220
3	149265801	149266200	107	8.01814	2.48199e-15	1.71502e-11	152
3	149293536	149294228	211	10.621	4.41815e-26	7.49618e-22	570
3	149824797	149825063	99	7.22039	1.9143e-14	1.21046e-10	187
3	150402233	150402502	40	5.14769	3.63773e-08	9.73868e-05	140
3	151624722	151624998	31	4.67972	3.55263e-07	0.000773945	179
3	151680276	151680692	80	7.00812	1.88764e-12	9.35901e-09	111
3	152048754	152049139	162	10.2954	5.04871e-21	5.83781e-17	197
3	152093261	152093589	26	4.18023	1.23387e-06	0.00238139	263
3	152858451	152858795	48	4.93535	4.99724e-09	1.52451e-05	295
3	154478925	154479171	14	3.74378	2.53653e-05	0.0330567	63
3	155394051	155394402	56	5.84644	7.12837e-10	2.47822e-06	199
3	156393754	156394089	155	8.12264	2.36461e-20	2.59765e-16	161
3	156501949	156502268	102	7.94254	8.94953e-15	5.81393e-11	145
3	156877746	156878126	44	4.06789	1.37433e-08	3.87811e-05	292
3	156892451	156893029	627	13.3287	1.14543e-68	1.9948e-63	445
3	157000481	157000726	22	4.0437	3.50042e-06	0.0056812	221
3	157012696	157012992	101	7.87263	1.16429e-14	7.47085e-11	144
3	157105884	157106297	436	16.1222	3.25717e-49	2.12902e-44	160
3	157502874	157503366	710	19.4552	3.57034e-77	8.93264e-72	185
3	157504062	157504715	736	28.0783	8.65187e-80	2.40619e-74	168
3	157547982	157548268	78	6.67513	2.7082e-12	1.31012e-08	122
3	157816829	157817138	205	8.13577	1.55135e-25	2.52802e-21	163
3	158172655	158172890	56	5.84644	7.12837e-10	2.47822e-06	170
3	158436404	158436740	107	6.09917	2.43551e-15	1.69141e-11	106
3	158800585	158800982	32	4.27731	2.57555e-07	0.000585531	7
3	159450337	159450743	31	3.63969	3.57421e-07	0.000773945	93
3	159481464	159482244	37	4.15044	6.42836e-08	0.000160987	107
3	159482929	159483744	313	12.184	1.37635e-36	4.45677e-32	358
3	159552954	159553226	31	4.67972	3.55263e-07	0.000773945	208
3	160167483	160167836	155	8.67924	2.30754e-20	2.54607e-16	141
3	162159505	162159771	91	7.48756	1.27941e-13	7.37734e-10	149
3	167452455	167452893	66	4.92626	5.36266e-11	2.20861e-07	310
3	167813317	167813673	142	6.19709	6.38866e-19	6.15375e-15	119
3	170064559	170064850	201	10.0785	4.21046e-25	6.71877e-21	182
3	170407147	170407637	438	17.4604	2.40475e-49	1.58081e-44	359
3	170469493	170469900	322	10.0422	1.61987e-37	5.52217e-33	117
3	170746003	170746399	65	6.29616	6.19127e-11	2.52395e-07	257
3	171758230	171758698	24	3.51875	1.85323e-06	0.00339664	286
3	171847761	171848021	253	10.1167	1.78369e-30	4.03404e-26	129
3	172396028	172396300	289	13.7486	4.24131e-34	1.19344e-29	117
3	174158475	174158737	86	7.15754	4.40981e-13	2.36695e-09	139
3	174493949	174494313	187	11.2313	1.17725e-23	1.68426e-19	166
3	174725192	174725496	93	7.14144	7.00052e-14	4.17542e-10	136
3	174988068	174988453	254	13.5712	1.55665e-30	3.57437e-26	197
3	176915562	176915956	68	5.18805	3.54087e-11	1.48861e-07	132
3	177188062	177188346	37	3.98792	7.06122e-08	0.000174149	114
3	177528062	177528313	14	3.74378	2.53653e-05	0.0330567	101
3	179040181	179041155	172	9.30834	4.99149e-22	6.22544e-18	147
3	179370405	179370785	25	3.42559	1.67946e-06	0.00310721	281
3	183886299	183886605	22	3.8813	3.72366e-06	0.00602879	60
3	184870678	184870920	19	3.82332	7.75783e-06	0.0117071	97
3	185565299	185565759	25	3.94828	1.66288e-06	0.00310721	113
3	185815782	185816205	88	5.69166	2.72063e-13	1.49741e-09	257
3	185827076	185827328	15	3.68177	2.07487e-05	0.0274227	88
3	186334780	186335077	383	14.8061	9.61192e-44	4.60882e-39	130
3	186648192	186649409	38	4.68117	5.47659e-08	0.000138519	299
3	186891660	186892134	111	6.48506	1.0231e-15	7.37802e-12	291
3	187903763	187904133	137	8.48533	1.73309e-18	1.6266e-14	124
3	187915345	187915617	231	10.1533	3.6028e-28	7.06562e-24	124
3	187960936	187961171	64	5.9512	9.90923e-11	3.91453e-07	157
3	188311983	188312266	459	20.1228	1.35578e-51	1.00879e-46	121
3	188397560	188397877	227	12.6352	9.80709e-28	1.87711e-23	112
3	188452436	188452843	245	13.042	1.20626e-29	2.61625e-25	241
3	189281805	189282039	69	5.86081	2.58756e-11	1.10388e-07	124
3	189655227	189656017	423	15.7931	7.83285e-48	4.73151e-43	463
3	190044148	190044436	65	4.71018	7.15319e-11	2.89274e-07	178
3	190953401	190953675	146	9.28878	2.39067e-19	2.40963e-15	139
3	191046830	191047083	24	3.77123	1.89557e-06	0.00344683	130
3	191048334	191048620	37	4.6336	6.561e-08	0.000162903	204
3	191130463	191130859	131	8.36045	8.89406e-18	7.79938e-14	266
3	192569681	192569937	515	19.1842	3.07553e-57	3.07107e-52	144
3	192597589	192597847	281	12.9125	2.65363e-33	7.11754e-29	102
3	196045106	196045368	107	5.25931	2.57935e-15	1.7809e-11	138
3	196230496	196230828	172	7.08858	4.86486e-22	6.08233e-18	212
3	197044156	197044431	232	12.5923	2.86312e-28	5.66487e-24	126
3	197895638	197896168	27	2.70734	9.12053e-07	0.00178156	244
4	1167350	1167820	79	5.80189	2.38666e-12	1.17398e-08	70
4	1227964	1228396	298	10.5563	4.45708e-35	1.3185e-30	283
4	1713993	1714339	32	4.31226	2.24947e-07	0.000515146	168
4	2103459	2103791	281	12.1739	2.82027e-33	7.5544e-29	174
4	2263576	2264021	46	4.82363	7.78753e-09	2.3059e-05	238
4	2324478	2325017	471	18.0774	8.16394e-53	6.46383e-48	195
4	2480001	2480300	103	6.98799	6.41594e-15	4.29556e-11	150
4	2798084	2798618	375	12.3307	6.16254e-43	2.8226e-38	202
4	2845204	2845492	48	5.16498	4.29329e-09	1.3202e-05	159
4	3921371	3921813	176	9.88054	1.73656e-22	2.26407e-18	98
4	4737699	4737976	128	8.23184	1.47863e-17	1.2673e-13	163
4	4860985	4861424	418	15.9423	2.35169e-47	1.38439e-42	263
4	5446812	5447125	133	8.22577	4.90558e-18	4.402e-14	161
4	5447599	5448002	403	14.0219	7.69999e-46	4.17109e-41	253
4	5637425	5637952	64	4.52882	8.67201e-11	3.45048e-07	196
4	5680827	5681225	156	9.00225	2.04611e-20	2.2624e-16	128
4	6274499	6275029	196	7.92167	1.61039e-24	2.4359e-20	288
4	6763623	6764041	50	4.28198	2.49655e-09	8.01124e-06	256
4	7024124	7024386	114	6.85848	5.18943e-16	3.88132e-12	130
4	7212538	7212877	313	12.9024	1.22857e-36	3.98593e-32	181
4	7829851	7830270	152	9.04451	5.76461e-20	6.08401e-16	228
4	7874253	7874535	114	7.87555	5.31912e-16	3.96963e-12	198
4	7906912	7907434	57	5.34107	4.65436e-10	1.66399e-06	281
4	7957958	7958310	126	6.61773	2.66299e-17	2.25258e-13	204
4	8395514	8396007	84	6.34252	6.24065e-13	3.28791e-09	102
4	9382826	9383182	86	7.19561	3.82287e-13	2.06229e-09	127
4	13702404	13702765	14	3.74378	2.53653e-05	0.0330567	102
4	13703461	13703959	162	10.2954	5.04871e-21	5.83781e-17	225
4	13893761	13894021	14	2.99739	3.09899e-05	0.0352752	3
4	13922328	13922757	187	8.99292	1.27397e-23	1.80597e-19	277
4	15006455	15006722	111	6.48506	1.0231e-15	7.37802e-12	155
4	15320608	15320897	31	4.67972	3.55263e-07	0.000773945	269
4	15490281	15490521	60	4.92865	2.49965e-10	9.47196e-07	172
4	15656760	15657077	60	5.70031	2.56992e-10	9.65984e-07	208
4	16271706	16271996	96	7.27866	4.13438e-14	2.49822e-10	124
4	20205251	20205529	343	16.1901	1.16786e-39	4.4413e-35	150
4	24754984	24755568	376	16.4917	4.39471e-43	2.01995e-38	362
4	25176418	25176697	106	6.67217	3.23907e-15	2.22956e-11	109
4	26142878	26143251	22	3.8813	3.72366e-06	0.00602879	44
4	26173593	26174019	104	5.78068	4.76277e-15	3.21655e-11	95
4	26175321	26175677	140	8.08882	8.80805e-19	8.43879e-15	148
4	26199077	26199456	202	8.44501	3.48345e-25	5.5999e-21	160
4	26237131	26237416	357	14.148	4.58596e-41	1.90428e-36	139
4	26269841	26270242	84	6.54885	6.98683e-13	3.65612e-09	173
4	26693914	26694227	236	11.4058	1.07619e-28	2.18625e-24	199
4	28289463	28289702	91	7.48756	1.27941e-13	7.37734e-10	112
4	38103235	38103696	590	19.7414	5.99446e-65	8.94932e-60	219
4	38121291	38121949	614	18.8561	1.9966e-67	3.30179e-62	232
4	38320540	38321328	370	12.7107	2.11978e-42	9.49839e-38	137
4	38665287	38665555	63	5.7029	1.12091e-10	4.39309e-07	89
4	38754634	38754884	344	13.819	9.68077e-40	3.74231e-35	90
4	39006839	39007130	13	3.11283	4.49231e-05	0.0477463	60
4	40057634	40058142	85	6.64069	4.87562e-13	2.61138e-09	351
4	40324004	40324535	204	10.5875	1.96463e-25	3.1842e-21	101
4	40527812	40528085	45	4.40984	1.06802e-08	3.08994e-05	135
4	47465437	47465780	59	6.08364	2.9705e-10	1.10571e-06	177
4	48362528	48362894	16	3.71062	1.87301e-05	0.0250582	354
4	52709045	52709617	41	4.37054	2.49626e-08	6.79579e-05	92
4	53440104	53440546	40	5.13929	3.75077e-08	9.73868e-05	286
4	54133300	54133576	113	8.4235	5.36389e-16	4.00212e-12	145
4	54363817	54364059	189	8.56028	7.84242e-24	1.14198e-19	103
4	55527550	55528096	198	9.87071	1.01058e-24	1.55089e-20	408
4	57774808	57775215	35	4.62156	1.32047e-07	0.000312507	259
4	57910274	57910736	76	6.31605	4.3429e-12	2.06576e-08	362
4	57931541	57931958	52	5.02242	1.67071e-09	5.57186e-06	104
4	57985400	57986091	525	17.1812	2.58012e-58	2.74657e-53	300
4	58020415	58020661	191	10.1171	5.03582e-24	7.39333e-20	99
4	67295252	67295553	14	3.74378	2.53653e-05	0.0330567	61
4	68566514	68567050	143	8.22559	4.96661e-19	4.8662e-15	306
4	68788475	68788718	49	5.61567	3.41948e-09	1.07825e-05	142
4	71553519	71554037	40	4.60633	3.71082e-08	9.73868e-05	177
4	73218499	73218877	113	8.4235	5.36389e-16	4.00212e-12	188
4	73240788	73241297	554	22.9306	2.89828e-61	3.5673e-56	215
4	74573655	74574220	198	9.87071	1.01058e-24	1.55089e-20	159
4	74782794	74783098	19	3.82332	7.75783e-06	0.0117071	111
4	74975190	74975556	480	12.7988	1.0549e-53	8.77001e-49	221
4	77127792	77128027	102	7.66139	9.59953e-15	6.18429e-11	123
4	77134794	77135146	40	4.44342	3.61302e-08	9.69393e-05	233
4	77172622	77172866	52	5.02242	1.67071e-09	5.57186e-06	114
4	77543131	77543564	102	7.95553	8.52256e-15	5.65718e-11	237
4	77579220	77579667	390	15.5774	1.9602e-44	9.7771e-40	253
4	77624318	77624907	136	8.42624	2.19432e-18	2.02358e-14	171
4	78077654	78078365	209	9.57311	7.18985e-26	1.19804e-21	167
4	78079980	78080229	54	5.34647	1.00055e-09	3.41547e-06	108
4	79696520	79697452	131	8.99452	7.2629e-18	6.42747e-14	829
4	79698223	79698591	97	6.38208	3.05914e-14	1.88721e-10	89
4	81842857	81843166	13	3.59781	4.23243e-05	0.0466434	68
4	82314683	82314965	18	3.37223	9.68233e-06	0.0140841	66
4	83295396	83295756	60	5.70031	2.56992e-10	9.65984e-07	162
4	83909651	83910097	219	12.1819	5.63716e-27	1.01534e-22	166
4	84177857	84178143	120	7.98043	1.20351e-16	9.482e-13	172
4	84405863	84406425	249	8.66382	5.10164e-30	1.12857e-25	343
4	84772544	84772817	61	6.00746	1.81046e-10	6.94464e-07	162
4	84853774	84854107	149	9.82742	9.79264e-20	1.02306e-15	169
4	86877141	86877476	279	12.4111	4.64686e-33	1.23347e-28	143
4	86953638	86954553	510	18.0261	9.78656e-57	9.52906e-52	175
4	87260186	87260425	142	8.74047	6.28898e-19	6.08415e-15	175
4	87513429	87513720	24	4.22217	1.84166e-06	0.00337792	60
4	87752491	87752891	122	7.56754	7.21622e-17	5.83741e-13	236
4	87813494	87813737	43	4.48702	1.52423e-08	4.26216e-05	72
4	89026138	89026573	110	8.22711	1.12637e-15	8.04674e-12	121
4	89084162	89084845	52	5.02242	1.67071e-09	5.57186e-06	384
4	89444956	89445247	198	9.01424	9.26424e-25	1.43166e-20	137
4	90674577	90674910	28	4.49726	6.8522e-07	0.00137509	207
4	91249802	91250036	188	10.2606	1.04691e-23	1.50789e-19	120
4	92103864	92104098	14	3.74378	2.53653e-05	0.0330567	73
4	95409743	95410202	424	17.1009	6.2372e-48	3.80847e-43	182
4	99489981	99490270	242	9.85729	2.44129e-29	5.18263e-25	140
4	100576395	100576956	416	18.4195	3.82569e-47	2.23517e-42	219
4	100868005	100868276	17	3.55908	1.24678e-05	0.0172298	60
4	103790423	103790684	18	3.37223	9.68233e-06	0.0140841	80
4	104418934	104419296	265	9.85251	1.09822e-31	2.67504e-27	143
4	106887295	106887744	331	15.4477	2.14457e-38	7.61798e-34	127
4	106899909	106900152	249	12.1607	4.96055e-30	1.10101e-25	132
4	107535677	107535921	383	17.7829	8.27409e-44	4.01449e-39	96
4	108918293	108918691	18	3.80021	8.43529e-06	0.0126162	73
4	110624803	110625128	63	5.7029	1.12091e-10	4.39309e-07	112
4	110971722	110971974	64	5.9512	9.90923e-11	3.91453e-07	112
4	113066870	113067149	34	4.56025	1.65806e-07	0.000387579	226
4	113558117	113558523	167	7.27937	1.53179e-21	1.85798e-17	124
4	119386968	119387450	708	24.3213	6.36209e-77	1.55668e-71	197
4	119487334	119487656	93	5.96626	7.60799e-14	4.51575e-10	148
4	119889245	119889548	96	5.56658	3.52257e-14	2.14615e-10	151
4	119910500	119910773	111	6.73053	9.14745e-16	6.62674e-12	123
4	120448168	120448590	14	3.74378	2.53653e-05	0.0330567	73
4	120928536	120929006	209	11.5388	6.81789e-26	1.13676e-21	302
4	124509184	124509853	561	19.0834	5.10858e-62	6.59857e-57	262
4	124570815	124571400	18	3.48113	1.02289e-05	0.0145141	109
4	124572444	124572983	413	14.5047	8.10121e-47	4.63223e-42	367
4	124753679	124753981	51	5.32029	2.38046e-09	7.71081e-06	96
4	125197682	125197990	89	6.84037	2.23975e-13	1.24986e-09	127
4	125428555	125428822	61	6.00746	1.81046e-10	6.94464e-07	134
4	125552849	125553211	413	14.5047	8.10121e-47	4.63223e-42	218
4	125554522	125555059	523	21.5868	3.90823e-58	4.10327e-53	365
4	127728428	127728741	37	4.94698	7.54553e-08	0.00018409	100
4	128886347	128886620	139	7.26327	1.19622e-18	1.13553e-14	118
4	128981889	128982128	37	3.85379	7.19565e-08	0.00017634	109
4	129162622	129163390	658	14.9459	7.15649e-72	1.42919e-66	335
4	129433359	129433690	451	9.83291	9.29994e-51	6.61241e-46	138
4	129484321	129484579	413	14.5047	8.10121e-47	4.63223e-42	137
4	129492882	129493164	252	12.6817	2.68337e-30	5.9917e-26	169
4	129730562	129730839	13	2.69748	4.0724e-05	0.0449583	190
4	130998426	130998745	91	7.48756	1.27941e-13	7.37734e-10	194
4	132695539	132696001	80	7.01958	1.80859e-12	9.09725e-09	239
4	138585204	138585537	113	8.4235	5.36389e-16	4.00212e-12	143
4	138813291	138813670	856	31.3541	4.83604e-92	2.12976e-86	185
4	139229078	139229987	337	12.7642	4.3449e-39	1.60354e-34	636
4	139461768	139462041	71	6.43656	1.59628e-11	7.09545e-08	92
4	141071944	141072340	80	7.01958	1.80859e-12	9.09725e-09	212
4	143076592	143076896	354	16.847	9.0153e-41	3.64947e-36	174
4	144296961	144297244	164	8.88364	2.92469e-21	3.44945e-17	122
4	146540222	146540687	316	11.404	6.11956e-37	2.01178e-32	217
4	148652879	148653236	94	5.31644	5.53898e-14	3.32644e-10	132
4	148752742	148753186	13	3.49173	4.0753e-05	0.0449687	60
4	150707260	150707502	164	8.88364	2.92469e-21	3.44945e-17	122
4	151067091	151067364	137	9.35944	1.81355e-18	1.6986e-14	134
4	151097733	151098060	209	9.57311	7.18985e-26	1.19804e-21	202
4	151306687	151307282	547	18.7543	1.45385e-60	1.7443e-55	310
4	151509551	151509892	40	4.60633	3.71082e-08	9.73868e-05	162
4	152090410	152090692	282	14.5071	2.15809e-33	5.85154e-29	111
4	152461809	152462168	155	9.5576	2.56915e-20	2.80537e-16	215
4	153231380	153231729	402	12.6675	9.56269e-46	5.16749e-41	160
4	153265152	153265514	22	4.21175	3.16024e-06	0.00544854	295
4	154155130	154155420	132	7.89657	6.10928e-18	5.45268e-14	157
4	154170394	154170674	134	6.80292	3.80733e-18	3.44065e-14	124
4	154407550	154407856	176	9.88054	1.73656e-22	2.26407e-18	119
4	154570664	154570915	200	11.6993	5.34392e-25	8.49767e-21	142
4	156473306	156473599	394	13.2295	6.76021e-45	3.45176e-40	132
4	157331245	157331503	49	5.61567	3.41948e-09	1.07825e-05	138
4	157892710	157893028	84	5.70685	6.16453e-13	3.2716e-09	163
4	157895066	157895670	31	4.67972	3.55263e-07	0.000773945	550
4	157898522	157898872	504	13.1926	3.96068e-56	3.70126e-51	218
4	158941859	158942134	69	6.55161	2.39828e-11	1.04249e-07	160
4	159795200	159795471	17	3.78477	1.43993e-05	0.0196259	86
4	164406130	164406369	26	4.18023	1.23387e-06	0.00238139	116
4	166361792	166362106	268	11.8448	5.12472e-32	1.28455e-27	108
4	166427720	166427959	128	8.79733	1.53936e-17	1.31877e-13	149
4	167043158	167043462	180	10.7934	6.32121e-23	8.54555e-19	117
4	169395882	169396351	113	8.4235	5.36389e-16	4.00212e-12	280
4	169401352	169401663	18	3.80021	8.43529e-06	0.0126162	79
4	169443549	169443809	91	7.48756	1.27941e-13	7.37734e-10	122
4	169482103	169482352	82	6.64449	1.22259e-12	6.24281e-09	106
4	169600859	169601145	219	12.1299	6.89192e-27	1.23325e-22	172
4	169991169	169991885	275	11.862	1.08173e-32	2.78253e-28	196
4	170025245	170025638	521	15.8235	7.36461e-58	7.57548e-53	187
4	170045703	170046131	416	18.4388	3.54732e-47	2.08032e-42	288
4	170192135	170192458	78	5.96412	2.93697e-12	1.41459e-08	142
4	171011053	171011460	109	7.60041	1.55503e-15	1.10408e-11	273
4	172124607	172124923	491	21.0587	8.83995e-55	7.7489e-50	136
4	175138824	175139089	125	6.56834	3.39805e-17	2.81138e-13	120
4	175475133	175475645	59	6.08364	2.9705e-10	1.10571e-06	94
4	176267640	176267991	113	8.4235	5.36389e-16	4.00212e-12	109
4	176390685	176390998	212	11.0206	3.41751e-26	5.83983e-22	140
4	177468308	177468589	60	5.33632	2.13098e-10	8.13992e-07	107
4	178231415	178231653	86	7.19561	3.82287e-13	2.06229e-09	99
4	178385271	178385565	40	5.14769	3.63773e-08	9.73868e-05	104
4	180031434	180031750	231	12.5257	3.7057e-28	7.23019e-24	171
4	182887258	182887788	183	10.9695	3.21462e-23	4.41977e-19	177
4	183143028	183143472	391	17.3768	1.31947e-44	6.64003e-40	217
4	183156238	183156477	112	7.48505	8.58124e-16	6.2306e-12	114
4	183645738	183645980	146	9.64016	1.99885e-19	2.02302e-15	117
4	184063624	184064124	400	17.8939	1.72775e-45	9.1262e-41	265
4	184413988	184414544	310	11.4137	2.57436e-36	8.22299e-32	296
4	184425196	184425520	88	6.09198	2.7649e-13	1.52034e-09	108
4	186495011	186495278	125	7.25236	3.20524e-17	2.69476e-13	132
4	186760435	186760721	131	8.36045	8.89406e-18	7.79938e-14	114
4	187112502	187112739	43	4.82655	1.57395e-08	4.39248e-05	176
5	399606	400056	120	6.74446	1.11841e-16	8.90287e-13	273
5	1801210	1801550	53	4.89799	1.31132e-09	4.40352e-06	124
5	5422730	5423201	38	4.01791	6.158e-08	0.000154775	142
5	6378399	6378689	43	4.3082	1.67174e-08	4.6519e-05	148
5	6704476	6704931	106	6.67217	3.23907e-15	2.22956e-11	326
5	6733272	6733509	31	4.06132	3.26911e-07	0.000727327	167
5	7916225	7916677	60	5.70031	2.56992e-10	9.65984e-07	223
5	8905189	8905500	212	11.0206	3.41751e-26	5.83983e-22	102
5	9336046	9336450	105	6.62669	3.95103e-15	2.68466e-11	213
5	9348455	9348701	299	13.188	3.91877e-35	1.16643e-30	124
5	9431549	9432319	329	14.5286	3.26723e-38	1.15133e-33	185
5	9698639	9698933	76	6.74589	5.02296e-12	2.3645e-08	108
5	10249774	10250007	106	6.90582	3.26753e-15	2.23388e-11	146
5	10310582	10310882	60	4.92865	2.49965e-10	9.47196e-07	130
5	10555524	10555847	1216	30.2523	1.41687e-128	2.26209e-122	142
5	10596022	10596352	90	6.22079	1.58913e-13	8.92709e-10	121
5	10601492	10601871	313	12.4971	1.55039e-36	4.99413e-32	186
5	10720162	10720465	130	7.01128	1.13757e-17	9.8485e-14	174
5	14136403	14136648	266	10.146	9.79761e-32	2.40481e-27	127
5	14156722	14157264	235	11.6825	1.44787e-28	2.90938e-24	212
5	14580640	14581107	63	6.13249	1.13716e-10	4.44887e-07	104
5	15708451	15708727	49	5.61567	3.41948e-09	1.07825e-05	257
5	16934305	16934735	559	20.291	9.76158e-62	1.22823e-56	233
5	19865995	19866312	41	4.67344	2.85411e-08	7.72449e-05	162
5	20030112	20030470	14	3.74378	2.53653e-05	0.0330567	63
5	21559200	21559461	80	7.01958	1.80859e-12	9.09725e-09	238
5	31347433	31347900	87	7.00896	3.03948e-13	1.65802e-09	98
5	32785896	32786352	505	17.7673	3.0155e-56	2.85273e-51	279
5	33148246	33148578	143	8.22559	4.96661e-19	4.8662e-15	189
5	33649993	33650404	383	17.7829	8.27409e-44	4.01449e-39	141
5	34244892	34245301	14	2.99739	3.09899e-05	0.0352752	228
5	35884094	35884455	183	9.96104	3.4849e-23	4.78068e-19	216
5	36875267	36876140	40	5.14769	3.63773e-08	9.73868e-05	298
5	37889997	37890322	198	9.87071	1.01058e-24	1.55089e-20	175
5	38595541	38595824	470	18.4188	1.25661e-52	9.87075e-48	169
5	39100969	39101269	102	6.9095	8.85401e-15	5.79282e-11	192
5	39219514	39219926	74	5.92243	8.46545e-12	3.88562e-08	273
5	39424774	39425107	181	7.28549	5.3454e-23	7.24486e-19	198
5	39998658	39998897	46	5.39671	7.62869e-09	2.27117e-05	90
5	40228073	40228311	188	10.2606	1.04691e-23	1.50789e-19	129
5	40518496	40518790	287	10.8949	5.99418e-34	1.66445e-29	173
5	40679831	40680096	25	4.0058	1.33472e-06	0.00253723	60
5	41009439	41009742	198	9.28302	9.71829e-25	1.5e-20	135
5	41371682	41372125	408	18.3622	2.75899e-46	1.521e-41	261
5	41925132	41925424	145	7.83255	2.71444e-19	2.72848e-15	171
5	52549353	52549684	153	8.55461	3.88338e-20	4.18562e-16	164
5	52720497	52720820	42	4.57213	2.13919e-08	5.84992e-05	134
5	53345834	53346103	95	7.00962	4.36817e-14	2.63785e-10	169
5	53387783	53388016	22	4.21175	3.16024e-06	0.00544854	111
5	54038264	54038750	186	9.54169	1.49015e-23	2.10083e-19	226
5	54359108	54359520	236	8.77807	1.19091e-28	2.41735e-24	157
5	54572537	54572830	14	3.74378	2.53653e-05	0.0330567	60
5	55008157	55008505	114	8.15298	5.28178e-16	3.95021e-12	124
5	55193763	55194031	74	5.16084	7.89496e-12	3.64435e-08	101
5	55972222	55972583	120	6.74446	1.11841e-16	8.90287e-13	220
5	56052878	56053279	307	12.556	5.57995e-36	1.74096e-31	247
5	56205443	56205708	51	4.45709	2.15204e-09	7.03267e-06	190
5	56737600	56738139	30	4.27717	4.7765e-07	0.000979242	521
5	56835137	56835590	398	18.2509	2.41013e-45	1.26616e-40	328
5	57121121	57121455	149	9.82742	9.79264e-20	1.02306e-15	127
5	57654335	57654713	282	14.5071	2.15809e-33	5.85154e-29	143
5	59628720	59629021	20	4.04753	5.66865e-06	0.00891887	61
5	60582123	60582528	148	6.85118	1.28455e-19	1.31432e-15	277
5	60609905	60610169	79	5.80189	2.38666e-12	1.17398e-08	129
5	61471250	61471521	22	4.21175	3.16024e-06	0.00544854	131
5	65017306	65017548	33	4.72015	1.71993e-07	0.000398263	165
5	65058046	65058304	65	5.5934	7.52142e-11	3.0304e-07	163
5	65181786	65182049	102	6.9095	8.85401e-15	5.79282e-11	105
5	65891898	65892212	75	6.71019	5.73892e-12	2.67442e-08	158
5	66326167	66326520	213	12.1673	2.33276e-26	4.07061e-22	185
5	71161027	71161305	218	12.0784	8.41221e-27	1.49513e-22	157
5	71437410	71437847	81	5.92456	1.41267e-12	7.16787e-09	380
5	71564941	71565246	186	9.54169	1.49015e-23	2.10083e-19	144
5	71675995	71676499	31	4.06132	3.26911e-07	0.000727327	126
5	71698150	71698703	56	5.26438	6.31641e-10	2.22075e-06	216
5	72411154	72411415	132	7.62021	6.46383e-18	5.73324e-14	112
5	72861213	72861499	14	2.99739	3.09899e-05	0.0352752	110
5	73122581	73122885	370	14.477	2.1232e-42	9.49839e-38	185
5	73148593	73149292	69	6.55161	2.39828e-11	1.04249e-07	244
5	73262260	73262498	57	5.74956	4.73773e-10	1.69048e-06	85
5	73567945	73568183	56	5.26438	6.31641e-10	2.22075e-06	210
5	73622793	73623249	194	10.632	2.38902e-24	3.56656e-20	232
5	74062556	74063309	534	16.8263	3.45096e-59	3.82886e-54	395
5	74897831	74898353	83	6.25145	9.03275e-13	4.70262e-09	241
5	76238451	76239205	120	7.98043	1.20351e-16	9.482e-13	124
5	77995686	77996091	466	18.2195	2.84368e-52	2.18852e-47	207
5	78053084	78053440	65	5.8212	7.07555e-11	2.862e-07	273
5	78525252	78525487	144	8.61269	3.2514e-19	3.23564e-15	119
5	79356998	79357370	38	4.85244	5.62419e-08	0.000142158	89
5	79424030	79424330	157	9.06429	1.59258e-20	1.76921e-16	107
5	80256204	80256729	33	4.33962	2.02372e-07	0.000465833	350
5	80915252	80915489	14	3.74378	2.53653e-05	0.0330567	72
5	80962750	80963067	198	9.87071	1.01058e-24	1.55089e-20	206
5	81701848	81702504	243	11.8057	2.09146e-29	4.45646e-25	302
5	82664211	82664461	188	10.2606	1.04691e-23	1.50789e-19	102
5	82928831	82929064	137	9.35944	1.81355e-18	1.6986e-14	138
5	83535371	83535686	325	15.9111	8.80461e-38	3.03858e-33	110
5	83583826	83584541	436	16.1222	3.25717e-49	2.12902e-44	174
5	83689936	83690177	49	5.61567	3.41948e-09	1.07825e-05	111
5	83992297	83992794	160	9.22318	8.40253e-21	9.53081e-17	345
5	88351713	88352009	32	4.27731	2.57555e-07	0.000585531	107
5	90374840	90375170	213	12.1673	2.33276e-26	4.07061e-22	212
5	90487278	90487524	75	6.68179	6.38117e-12	2.95726e-08	127
5	90576461	90576854	273	12.4751	1.6055e-32	4.10317e-28	164
5	92572531	92572783	49	5.61567	3.41948e-09	1.07825e-05	155
5	92629662	92630250	162	10.2954	5.04871e-21	5.83781e-17	345
5	92956302	92956684	71	4.55668	1.73808e-11	7.70797e-08	75
5	93459285	93459552	51	5.57835	1.91823e-09	6.31292e-06	110
5	95048024	95048375	79	6.46035	2.48393e-12	1.21205e-08	222
5	95485260	95485531	32	4.60742	2.59119e-07	0.000585531	131
5	96179967	96180573	49	5.61567	3.41948e-09	1.07825e-05	109
5	96528769	96529182	262	13.3022	2.34105e-31	5.59345e-27	189
5	98105157	98105406	36	4.39462	8.55658e-08	0.000206134	161
5	105429835	105430324	909	32.7581	2.16207e-97	1.18476e-91	198
5	106892857	106893408	383	14.8061	9.61192e-44	4.60882e-39	328
5	108083843	108084124	94	6.67634	6.19484e-14	3.70647e-10	177
5	108746241	108746647	79	6.46035	2.48393e-12	1.21205e-08	158
5	109451671	109451926	13	3.57877	4.52387e-05	0.0477463	166
5	109711930	109712319	212	11.0206	3.41751e-26	5.83983e-22	145
5	110789948	110790199	102	7.95553	8.52256e-15	5.65718e-11	123
5	110848019	110848507	451	13.6059	1.05994e-50	7.52645e-46	257
5	110886376	110886684	187	8.99292	1.27397e-23	1.80597e-19	112
5	111016351	111017302	708	22.3736	5.99198e-77	1.47052e-71	198
5	111319729	111320100	83	6.25145	9.03275e-13	4.70262e-09	275
5	112254297	112254610	99	7.2119	1.97879e-14	1.23637e-10	224
5	112824238	112824534	34	3.95942	1.48406e-07	0.00034939	259
5	113631982	113632386	318	13.1609	4.01819e-37	1.33752e-32	135
5	113755893	113756203	102	7.72388	7.57112e-15	5.05743e-11	133
5	114807445	114807719	164	8.88364	2.92469e-21	3.44945e-17	241
5	114920384	114920624	69	6.55161	2.39828e-11	1.04249e-07	107
5	114937863	114938161	57	5.34107	4.65436e-10	1.66399e-06	234
5	115175612	115175867	57	5.96772	4.55659e-10	1.62975e-06	109
5	115274775	115275167	28	4.49726	6.8522e-07	0.00137509	188
5	115297100	115297451	301	11.8939	2.36559e-35	7.19582e-31	116
5	120609642	120609919	102	7.95553	8.52256e-15	5.65718e-11	121
5	122180834	122181233	67	5.32834	4.31648e-11	1.79391e-07	200
5	123333247	123333811	174	10.7458	2.66342e-22	3.37917e-18	207
5	123516498	123517156	254	13.5712	1.55665e-30	3.57437e-26	218
5	124070720	124071384	354	16.847	9.0153e-41	3.64947e-36	222
5	124299249	124299733	184	10.0314	2.62488e-23	3.6261e-19	209
5	124526494	124526904	314	15.2907	9.84804e-37	3.22107e-32	134
5	124820484	124821263	120	8.54479	1.1908e-16	9.40871e-13	156
5	125032144	125032797	206	11.6929	1.45047e-25	2.37285e-21	538
5	125039405	125039654	149	9.82742	9.79264e-20	1.02306e-15	106
5	127572962	127573461	29	4.55085	5.6508e-07	0.0011447	461
5	131425797	131426066	51	4.45709	2.15204e-09	7.03267e-06	87
5	131630836	131631171	366	10.8298	5.4434e-42	2.34655e-37	191
5	131725387	131725692	500	15.2054	9.45301e-56	8.681e-51	119
5	131746014	131746614	168	6.74389	1.22346e-21	1.49506e-17	234
5	131826598	131826856	145	7.83255	2.71444e-19	2.72848e-15	99
5	131831556	131831948	33	3.76427	1.98678e-07	0.000457625	171
5	133340751	133341075	74	5.16084	7.89496e-12	3.64435e-08	206
5	133460430	133461231	78	5.76234	2.82892e-12	1.36571e-08	96
5	133474129	133474365	244	9.65108	1.7443e-29	3.73542e-25	114
5	133706671	133706994	52	4.66924	1.67784e-09	5.5811e-06	119
5	133802210	133802576	63	4.74993	1.24796e-10	4.87517e-07	91
5	134240370	134241216	50	5.08796	2.7393e-09	8.6878e-06	146
5	134544672	134545049	135	7.54245	3.00538e-18	2.74726e-14	166
5	134773831	134774434	528	13.5864	1.40165e-58	1.51165e-53	192
5	134824466	134824831	23	3.83546	2.56502e-06	0.00447693	126
5	135356107	135356393	179	8.30088	9.08992e-23	1.2182e-18	159
5	135389425	135389989	196	7.92167	1.61039e-24	2.4359e-20	119
5	135393975	135394271	31	3.46308	2.89268e-07	0.000646651	66
5	136102077	136102422	219	8.07311	6.01769e-27	1.08298e-22	274
5	137667366	137667667	201	10.7053	4.69797e-25	7.49411e-21	181
5	137911468	137911761	202	8.44501	3.48345e-25	5.5999e-21	115
5	138060915	138061167	142	6.19709	6.38866e-19	6.15375e-15	99
5	138872530	138872791	13	3.33817	4.56741e-05	0.0477463	105
5	139421344	139421755	370	14.477	2.1232e-42	9.49839e-38	235
5	140886985	140887605	46	4.352	6.98329e-09	2.08478e-05	319
5	140893809	140894257	192	7.97139	4.01883e-24	5.91943e-20	304
5	140997397	140997677	78	5.96412	2.93697e-12	1.41459e-08	111
5	141704950	141705387	15	3.4122	2.17967e-05	0.0287323	74
5	141736242	141736636	31	4.06132	3.26911e-07	0.000727327	97
5	142625324	142625863	547	18.7543	1.45385e-60	1.7443e-55	396
5	142756645	142757159	664	24.888	1.78896e-72	3.66412e-67	241
5	143244607	143244842	34	4.56025	1.65806e-07	0.000387579	163
5	143301204	143301732	137	9.35944	1.81355e-18	1.6986e-14	127
5	143947025	143947292	310	15.4431	2.63572e-36	8.38282e-32	133
5	144578525	144578949	37	4.94698	7.54553e-08	0.00018409	112
5	144879056	144879347	77	6.59667	3.64301e-12	1.74229e-08	143
5	145214673	145215102	14	2.95358	2.4825e-05	0.0324736	131
5	145283505	145283773	35	4.79841	1.29429e-07	0.000306591	71
5	148384702	148385811	29	3.92614	5.68656e-07	0.00115146	94
5	148399326	148399765	175	9.21266	2.12437e-22	2.74726e-18	258
5	148409991	148410641	561	19.0834	5.10858e-62	6.59857e-57	242
5	148514200	148514601	60	5.73498	2.25175e-10	8.5767e-07	122
5	148585805	148586369	393	14.2189	8.60122e-45	4.35773e-40	296
5	148876988	148877258	137	9.35944	1.81355e-18	1.6986e-14	127
5	149491950	149492388	44	4.2225	1.26576e-08	3.60371e-05	376
5	149522749	149523040	33	3.76427	1.98678e-07	0.000457625	236
5	149674745	149674979	138	6.78561	1.46622e-18	1.37975e-14	113
5	150017030	150017349	134	7.49105	3.77285e-18	3.41948e-14	131
5	150020105	150020420	24	3.74552	2.10204e-06	0.00371569	301
5	150080186	150080718	223	8.91418	2.62476e-27	4.87248e-23	425
5	151064440	151064860	325	12.802	8.40795e-38	2.90824e-33	307
5	151071996	151072393	605	21.0294	1.68912e-66	2.70876e-61	171
5	156763144	156763795	612	18.7276	3.64536e-67	5.9406e-62	175
5	157987177	157987553	175	9.21266	2.12437e-22	2.74726e-18	248
5	158394657	158394907	83	6.25145	9.03275e-13	4.70262e-09	163
5	158525254	158525488	18	3.61926	9.9323e-06	0.0142863	92
5	158889232	158889683	188	10.2606	1.04691e-23	1.50789e-19	148
5	158917571	158918024	368	15.5808	3.15944e-42	1.38197e-37	143
5	159321008	159321368	155	8.97155	2.31675e-20	2.55399e-16	185
5	166634190	166634451	59	6.08364	2.9705e-10	1.10571e-06	177
5	168588323	168588565	60	4.93387	2.44202e-10	9.26339e-07	172
5	168777702	168778072	868	28.1215	3.2484e-93	1.48484e-87	165
5	168811882	168812129	143	8.22559	4.96661e-19	4.8662e-15	140
5	169169813	169170113	52	4.66924	1.67784e-09	5.5811e-06	117
5	170877855	170878163	76	6.06644	4.73784e-12	2.24828e-08	179
5	171023520	171023934	630	15.9364	4.86755e-69	8.6453e-64	162
5	171503916	171504163	40	3.37179	3.53989e-08	9.52643e-05	198
5	171606552	171606833	134	6.80292	3.80733e-18	3.44065e-14	182
5	171615502	171615848	33	3.33219	2.09141e-07	0.000480209	279
5	171709886	171710136	66	5.90284	5.15787e-11	2.13e-07	165
5	171840035	171840291	457	10.5812	2.22669e-51	1.63185e-46	131
5	172227090	172227370	32	4.14719	2.30707e-07	0.000527801	211
5	172261911	172262229	18	3.48113	1.02289e-05	0.0145141	117
5	172298145	172298431	50	4.8911	2.85062e-09	9.03441e-06	155
5	172330823	172331138	357	14.148	4.58596e-41	1.90428e-36	199
5	173146811	173147068	31	3.75334	3.72563e-07	0.000774123	98
5	173180480	173180761	186	10.4734	1.66257e-23	2.31723e-19	121
5	173208909	173209549	37	4.79714	6.89668e-08	0.000170683	121
5	176852963	176853294	130	6.42298	9.53323e-18	8.30654e-14	122
5	176921421	176921687	25	3.98055	1.46984e-06	0.00275975	75
5	176973457	176973773	551	15.4825	5.83942e-61	7.07213e-56	219
5	177505217	177505729	258	11.3004	5.39511e-31	1.26739e-26	168
5	177572875	177573158	138	7.70193	1.49077e-18	1.4022e-14	154
5	177659474	177659711	31	4.20619	3.39539e-07	0.000742899	152
5	178069579	178069827	347	12.5653	4.78862e-40	1.87819e-35	124
5	179061419	179061681	83	6.25145	9.03275e-13	4.70262e-09	134
5	179084717	179085074	181	7.28549	5.3454e-23	7.24486e-19	213
5	179125503	179125832	68	5.18805	3.54087e-11	1.48861e-07	112
5	180229199	180229445	106	6.67217	3.23907e-15	2.22956e-11	187
5	180650237	180650626	60	4.92865	2.49965e-10	9.47196e-07	265
5	180673238	180673531	24	3.51875	1.85323e-06	0.00339664	164
5	180687897	180688213	58	4.69167	3.47953e-10	1.26695e-06	232
6	1388545	1388848	145	7.83255	2.71444e-19	2.72848e-15	171
6	1481601	1481858	513	14.476	4.17898e-57	4.15164e-52	151
6	1670952	1671296	21	3.86833	3.90769e-06	0.00632106	72
6	1767783	1768115	325	12.4741	7.82222e-38	2.71681e-33	209
6	3518577	3519046	651	15.5555	3.38907e-71	6.60237e-66	175
6	4942211	4942487	14	3.57072	3.07751e-05	0.0352201	64
6	5082924	5083234	148	6.85118	1.28455e-19	1.31432e-15	130
6	5261015	5261297	24	3.51875	1.85323e-06	0.00339664	217
6	5752073	5752372	239	11.5625	5.65158e-29	1.16158e-24	149
6	7141260	7141775	18	3.80021	8.43529e-06	0.0126162	82
6	8180504	8180811	123	5.59862	5.79042e-17	4.71032e-13	156
6	9139814	9140652	49	5.61567	3.41948e-09	1.07825e-05	120
6	9766540	9766792	341	14.8208	1.9507e-39	7.35157e-35	110
6	10190347	10190745	32	4.27731	2.57555e-07	0.000585531	103
6	10316590	10316921	148	8.85426	1.23149e-19	1.26215e-15	136
6	11429085	11429387	159	7.78207	1.11299e-20	1.25239e-16	172
6	12011770	12012109	25	3.94828	1.66288e-06	0.00310721	77
6	12357582	12357871	231	10.1533	3.6028e-28	7.06562e-24	154
6	13234342	13234666	102	6.9095	8.85401e-15	5.79282e-11	132
6	13509151	13509494	245	11.9312	1.25563e-29	2.7105e-25	253
6	13712366	13712661	116	6.96226	3.28799e-16	2.50081e-12	112
6	14659136	14659460	162	8.73593	5.45067e-21	6.23735e-17	216
6	14664768	14665237	357	14.148	4.58596e-41	1.90428e-36	241
6	15245817	15246176	43	4.48702	1.52423e-08	4.26216e-05	198
6	16239531	16239917	37	3.98792	7.06122e-08	0.000174149	233
6	16625010	16625254	73	6.57053	9.6703e-12	4.3846e-08	110
6	16683888	16684243	313	12.184	1.37635e-36	4.45677e-32	276
6	16844360	16844842	231	9.59789	3.25612e-28	6.41933e-24	168
6	18053588	18054096	89	6.84037	2.23975e-13	1.24986e-09	125
6	20187075	20188140	518	16.8255	1.33903e-57	1.35725e-52	429
6	22364423	22364930	62	5.2217	1.53532e-10	5.96568e-07	409
6	22471424	22471789	64	5.3321	9.6374e-11	3.81892e-07	329
6	22615009	22615285	83	6.25145	9.03275e-13	4.70262e-09	124
6	23282539	23282772	91	7.48756	1.27941e-13	7.37734e-10	130
6	25175562	25175873	49	5.61567	3.41948e-09	1.07825e-05	168
6	25232688	25233013	200	10.6406	6.08695e-25	9.55103e-21	207
6	25884248	25884571	14	3.74378	2.53653e-05	0.0330567	305
6	26538488	26539126	109	7.60041	1.55503e-15	1.10408e-11	208
6	26553935	26554276	61	5.98306	1.98262e-10	7.58368e-07	114
6	26596114	26596356	37	4.94698	7.54553e-08	0.00018409	117
6	26924312	26924592	13	3.59781	4.23243e-05	0.0466434	130
6	27064279	27064574	14	3.74378	2.53653e-05	0.0330567	247
6	27116324	27116616	29	4.43104	4.92652e-07	0.00100568	92
6	28109613	28109937	24	3.77123	1.89557e-06	0.00344683	75
6	30720140	30720377	245	13.042	1.20626e-29	2.61625e-25	129
6	33807903	33808434	655	18.4176	1.57098e-71	3.11e-66	152
6	36164470	36164765	13	3.11283	4.49231e-05	0.0477463	64
6	36391128	36391474	108	6.33558	2.054e-15	1.4339e-11	158
6	36737241	36737516	223	10.3587	2.22572e-27	4.15078e-23	104
6	36842364	36842630	13	3.11283	4.49231e-05	0.0477463	71
6	37105015	37105870	154	8.06728	3.02587e-20	3.28889e-16	159
6	37666196	37666529	88	6.09198	2.7649e-13	1.52034e-09	169
6	38314272	38314793	65	6.23633	7.73161e-11	3.08695e-07	158
6	39359033	39359274	80	7.01958	1.80859e-12	9.09725e-09	130
6	39384543	39384851	817	22.9174	5.05045e-88	1.94478e-82	164
6	39760134	39760406	18	3.48113	1.02289e-05	0.0145141	69
6	41734900	41735325	321	11.0254	2.18786e-37	7.36784e-33	164
6	41747644	41747915	119	5.90715	1.5181e-16	1.18176e-12	181
6	42318134	42318448	33	4.70098	1.84404e-07	0.0004255	115
6	42372276	42372589	88	6.09198	2.7649e-13	1.52034e-09	98
6	42531752	42532108	58	4.69167	3.47953e-10	1.26695e-06	240
6	43336921	43337376	61	4.83556	1.77488e-10	6.82496e-07	341
6	43670549	43671055	114	7.34397	5.29261e-16	3.95403e-12	256
6	43774143	43774532	220	10.4826	5.13369e-27	9.31065e-23	106
6	44022012	44023144	36	4.21782	9.16833e-08	0.000220024	209
6	44101153	44101614	355	10.6329	7.35089e-41	2.99909e-36	351
6	44280841	44281181	56	5.26438	6.31641e-10	2.22075e-06	208
6	44885202	44885489	174	10.7634	2.49018e-22	3.19323e-18	171
6	44910112	44910483	34	4.56025	1.65806e-07	0.000387579	101
6	45240509	45240862	125	8.58208	3.50179e-17	2.88337e-13	90
6	45665462	45666068	42	4.94027	2.0603e-08	5.68303e-05	98
6	45864692	45864986	321	11.0254	2.18786e-37	7.36784e-33	166
6	46423993	46424317	59	6.08364	2.9705e-10	1.10571e-06	224
6	47135941	47136625	522	20.5341	5.60106e-58	5.78083e-53	245
6	47148459	47148709	79	5.80189	2.38666e-12	1.17398e-08	132
6	48632668	48632941	685	26.6744	1.2101e-74	2.72439e-69	129
6	52118412	52118667	49	5.21988	3.48393e-09	1.07979e-05	105
6	52226870	52227498	20	3.79229	5.18848e-06	0.00820975	99
6	52416177	52416545	261	12.1187	3.11681e-31	7.3998e-27	236
6	52431830	52432094	102	6.9095	8.85401e-15	5.79282e-11	115
6	52442096	52442359	31	3.89104	3.64687e-07	0.000773945	156
6	52535576	52535905	223	8.91418	2.62476e-27	4.87248e-23	204
6	52704300	52704598	31	3.89104	3.64687e-07	0.000773945	249
6	52782845	52783736	3131	63.7696	0	0	465
6	52879575	52879839	99	7.22039	1.9143e-14	1.21046e-10	169
6	52894102	52894466	38	4.35142	5.27145e-08	0.000134633	169
6	53191419	53191756	1095	25.4888	2.79969e-116	3.06591e-110	151
6	53223833	53224204	72	4.92428	1.13287e-11	5.11788e-08	170
6	54296289	54296539	22	4.21175	3.16024e-06	0.00544854	169
6	56631709	56631942	108	8.05223	2.18167e-15	1.52037e-11	107
6	56878247	56878759	478	19.3777	1.64945e-53	1.3595e-48	126
6	56955183	56955666	13	3.04959	3.7866e-05	0.0423819	136
6	57037181	57037427	46	4.85329	6.92022e-09	2.07191e-05	132
6	70604344	70604820	1063	35.9781	4.27563e-113	4.27297e-107	303
6	72892272	72892630	96	6.59192	3.30446e-14	2.01939e-10	151
6	73497360	73497771	325	15.9111	8.80461e-38	3.03858e-33	191
6	74483931	74484597	525	19.7611	2.83172e-58	2.99813e-53	313
6	80816023	80816365	46	5.36816	8.46993e-09	2.47702e-05	95
6	81247181	81247435	59	6.08364	2.9705e-10	1.10571e-06	141
6	82462427	82462698	86	5.11953	3.68961e-13	1.99687e-09	110
6	82476721	82477230	110	7.64663	1.29775e-15	9.25337e-12	346
6	82605361	82605759	80	7.01958	1.80859e-12	9.09725e-09	321
6	82660437	82660835	31	4.06132	3.26911e-07	0.000727327	241
6	82694682	82695349	69	6.55161	2.39828e-11	1.04249e-07	306
6	82706869	82707373	296	14.9751	7.65879e-35	2.24585e-30	175
6	83074477	83074842	18	3.80021	8.43529e-06	0.0126162	60
6	83661189	83661573	24	3.77123	1.89557e-06	0.00344683	127
6	83665469	83665820	34	4.58798	1.49575e-07	0.000351601	322
6	84737620	84737866	155	9.84162	2.86042e-20	3.1186e-16	126
6	85349276	85349591	69	6.55161	2.39828e-11	1.04249e-07	136
6	86070875	86071284	137	9.35944	1.81355e-18	1.6986e-14	307
6	86074050	86074351	116	8.28817	3.1566e-16	2.40204e-12	200
6	86303729	86304012	62	5.2217	1.53532e-10	5.96568e-07	119
6	88182384	88182636	136	7.84753	2.44321e-18	2.24833e-14	132
6	99405436	99405679	102	6.9095	8.85401e-15	5.79282e-11	116
6	100748048	100748494	31	4.67972	3.55263e-07	0.000773945	315
6	105232839	105233095	37	4.94698	7.54553e-08	0.00018409	112
6	106056566	106056920	209	10.1997	6.63346e-26	1.11204e-21	183
6	107980133	107980431	257	11.5372	8.27123e-31	1.93157e-26	148
6	108521904	108522225	516	15.9748	2.08387e-57	2.09329e-52	166
6	108878042	108878399	122	7.84148	7.01585e-17	5.69338e-13	115
6	109416144	109416828	823	24.1704	1.12181e-88	4.44304e-83	267
6	110500763	110501002	13	3.59781	4.23243e-05	0.0466434	57
6	110864418	110864658	143	8.22559	4.96661e-19	4.8662e-15	130
6	112210431	112210780	16	3.71062	1.87301e-05	0.0250582	65
6	113468512	113468768	31	4.67972	3.55263e-07	0.000773945	197
6	113697097	113697631	199	8.81968	6.56841e-25	1.024e-20	240
6	113852036	113852273	83	6.7447	8.32703e-13	4.346e-09	139
6	114019363	114019632	131	8.94692	8.70543e-18	7.64258e-14	144
6	115934536	115934955	137	9.35944	1.81355e-18	1.6986e-14	154
6	116408572	116409105	125	8.89147	3.19948e-17	2.69476e-13	205
6	116529176	116529666	310	15.4179	2.90683e-36	9.15061e-32	218
6	116673864	116674115	91	7.48756	1.27941e-13	7.37734e-10	108
6	116691687	116692207	52	4.66924	1.67784e-09	5.5811e-06	455
6	116692503	116693028	31	4.06132	3.26911e-07	0.000727327	173
6	116866679	116867117	155	9.89397	2.3411e-20	2.58012e-16	312
6	119256145	119256568	96	6.33858	3.69607e-14	2.24285e-10	84
6	119854691	119855304	102	7.95553	8.52256e-15	5.65718e-11	209
6	121918938	121919219	60	5.70031	2.56992e-10	9.65984e-07	115
6	122931242	122931525	32	4.27731	2.57555e-07	0.000585531	67
6	123013454	123013773	78	4.73895	2.97673e-12	1.43133e-08	220
6	123110323	123110889	44	3.9381	1.39785e-08	3.92482e-05	172
6	125203394	125204091	325	15.9111	8.80461e-38	3.03858e-33	127
6	126188888	126189157	83	6.25145	9.03275e-13	4.70262e-09	129
6	126261841	126262213	149	9.82742	9.79264e-20	1.02306e-15	216
6	127666222	127666458	28	4.49256	6.96883e-07	0.00138554	115
6	129639487	129639735	91	7.48756	1.27941e-13	7.37734e-10	136
6	129811765	129812438	13	3.59781	4.23243e-05	0.0466434	101
6	130189035	130189424	51	5.32029	2.38046e-09	7.71081e-06	184
6	130795118	130795597	80	6.75548	1.99982e-12	9.90353e-09	96
6	131376085	131376419	131	8.36045	8.89406e-18	7.79938e-14	188
6	131384331	131384931	752	20.2334	1.81765e-81	5.43964e-76	198
6	131480794	131481191	506	21.5267	2.18358e-56	2.09055e-51	122
6	132392938	132393202	22	4.21175	3.16024e-06	0.00544854	193
6	132523748	132524025	37	4.15044	6.42836e-08	0.000160987	125
6	133934380	133934642	29	4.26273	5.04313e-07	0.00102885	182
6	134095216	134095489	22	4.21175	3.16024e-06	0.00544854	173
6	134684504	134684780	46	5.1969	7.89405e-09	2.33507e-05	195
6	134695620	134695972	106	6.67217	3.23907e-15	2.22956e-11	194
6	135135132	135135514	37	4.15044	6.42836e-08	0.000160987	115
6	135229309	135229597	96	7.27866	4.13438e-14	2.49822e-10	155
6	135533631	135534304	354	15.9801	9.76203e-41	3.92509e-36	116
6	135989272	135989588	265	10.3761	1.27072e-31	3.07929e-27	189
6	136351313	136351563	137	9.35944	1.81355e-18	1.6986e-14	168
6	137113139	137113639	66	5.90284	5.15787e-11	2.13e-07	349
6	137558641	137558896	227	12.6352	9.80709e-28	1.87711e-23	153
6	138254871	138255281	521	15.8235	7.36461e-58	7.57548e-53	190
6	138862849	138863116	21	3.96747	4.60766e-06	0.00738873	256
6	139013935	139014196	14	3.44753	3.0526e-05	0.0350792	69
6	140226306	140226862	538	22.4627	1.24977e-59	1.41981e-54	336
6	140495703	140496081	491	21.0587	8.83995e-55	7.7489e-50	144
6	140510913	140511243	14	3.74378	2.53653e-05	0.0330567	70
6	140688174	140688468	586	23.8666	1.46774e-64	2.11534e-59	147
6	140688922	140689220	59	6.08364	2.9705e-10	1.10571e-06	139
6	140784368	140784751	166	8.41274	1.9893e-21	2.3942e-17	234
6	141278017	141278309	80	7.01958	1.80859e-12	9.09725e-09	169
6	141291633	141292088	922	32.3803	9.96369e-99	5.76023e-93	202
6	141742454	141742826	137	9.35944	1.81355e-18	1.6986e-14	220
6	142335410	142335911	366	16.7149	5.39188e-42	2.32552e-37	386
6	143167106	143167376	143	9.39427	5.10693e-19	4.96398e-15	143
6	143478207	143478798	494	19.8678	3.58418e-55	3.21899e-50	255
6	143497730	143498090	662	13.8048	2.67861e-72	5.42263e-67	203
6	143658030	143658363	156	9.92601	2.07095e-20	2.28681e-16	169
6	144355232	144355740	129	7.00387	1.17771e-17	1.01812e-13	254
6	144585288	144585666	231	9.59789	3.25612e-28	6.41933e-24	262
6	144605739	144606318	65	5.5934	7.52142e-11	3.0304e-07	99
6	144681464	144681912	369	17.315	2.76777e-42	1.22121e-37	281
6	144806602	144807033	51	5.32029	2.38046e-09	7.71081e-06	172
6	145031432	145031820	314	15.2907	9.84804e-37	3.22107e-32	153
6	145218506	145218812	254	10.7335	1.61365e-30	3.67536e-26	116
6	145392012	145392280	202	11.1319	3.33764e-25	5.37081e-21	144
6	145469456	145469987	1076	25.9402	2.30861e-114	2.39354e-108	280
6	145527606	145528232	525	19.7611	2.83172e-58	2.99813e-53	365
6	147226435	147226756	341	14.8208	1.9507e-39	7.35157e-35	218
6	148074001	148074257	46	5.39671	7.62869e-09	2.27117e-05	93
6	148406657	148407074	213	12.1673	2.33276e-26	4.07061e-22	285
6	148663536	148663883	68	5.18805	3.54087e-11	1.48861e-07	221
6	149067952	149068236	155	8.12264	2.36461e-20	2.59765e-16	110
6	149157160	149157692	167	9.33041	1.58763e-21	1.91854e-17	135
6	150038649	150038950	155	8.12264	2.36461e-20	2.59765e-16	127
6	150184317	150184834	207	11.3999	1.17112e-25	1.92788e-21	131
6	150337900	150338265	65	5.5934	7.52142e-11	3.0304e-07	176
6	151561223	151561462	32	4.27731	2.57555e-07	0.000585531	109
6	151710685	151710966	66	5.48655	5.05452e-11	2.09156e-07	144
6	151774204	151774479	208	11.1089	9.42909e-26	1.55858e-21	180
6	152412779	152413281	49	5.21988	3.48393e-09	1.07979e-05	378
6	152420821	152421372	106	6.67217	3.23907e-15	2.22956e-11	237
6	152593305	152593564	63	6.15813	1.03383e-10	4.07502e-07	117
6	152723211	152723474	139	7.26327	1.19622e-18	1.13553e-14	115
6	155055053	155055423	212	10.3483	3.53859e-26	6.02296e-22	175
6	157265593	157265958	487	20.8393	2.08891e-54	1.789e-49	211
6	158174392	158174629	345	13.4977	7.83881e-40	3.03802e-35	132
6	158407022	158407354	47	4.08474	6.65105e-09	1.99297e-05	232
6	158410689	158411129	123	6.47236	5.47243e-17	4.45728e-13	257
6	158838268	158838552	271	13.457	2.85351e-32	7.22071e-28	131
6	159063335	159063686	153	8.55461	3.88338e-20	4.18562e-16	164
6	160183486	160183767	44	3.82761	1.3522e-08	3.82129e-05	101
6	161655118	161655512	36	4.39462	8.55658e-08	0.000206134	67
6	161843465	161844029	409	15.4641	1.84536e-46	1.03093e-41	329
6	162838112	162838530	344	11.4946	9.87484e-40	3.78739e-35	298
6	167033452	167033762	59	5.65282	3.0807e-10	1.12831e-06	128
6	169470684	169471209	944	33.694	5.46399e-101	3.5333e-95	138
6	169473380	169473798	218	11.728	8.2543e-27	1.46984e-22	186
6	169545641	169546010	145	7.83255	2.71444e-19	2.72848e-15	239
6	169563018	169563328	207	9.50787	9.65273e-26	1.59338e-21	159
6	169572149	169572896	62	5.2217	1.53532e-10	5.96568e-07	102
6	170654034	170654308	279	12.4111	4.64686e-33	1.23347e-28	120
7	101717	102069	254	9.61793	1.41638e-30	3.2637e-26	176
7	2306565	2306802	151	5.8122	6.11041e-20	6.44243e-16	99
7	2569336	2569707	58	4.69167	3.47953e-10	1.26695e-06	270
7	2673301	2673656	105	6.38994	4.23867e-15	2.86999e-11	160
7	2797578	2797936	582	20.1942	4.21755e-64	5.9313e-59	139
7	3479295	3479581	80	7.01958	1.80859e-12	9.09725e-09	201
7	3801388	3801659	22	4.21175	3.16024e-06	0.00544854	117
7	5631051	5631423	162	6.89168	4.30864e-21	5.02215e-17	175
7	6048434	6048960	104	5.78068	4.76277e-15	3.21655e-11	226
7	6362704	6363022	262	8.56656	2.09339e-31	5.01199e-27	106
7	7222009	7222275	65	5.5934	7.52142e-11	3.0304e-07	146
7	7604117	7604467	62	5.2217	1.53532e-10	5.96568e-07	110
7	10980052	10980362	186	7.70757	1.62787e-23	2.28003e-19	174
7	13889823	13890286	91	7.48756	1.27941e-13	7.37734e-10	144
7	15238350	15238647	18	3.86194	1.09522e-05	0.0153253	72
7	16168945	16169278	108	8.05223	2.18167e-15	1.52037e-11	201
7	16684790	16685784	525	16.3895	2.78631e-58	2.9527e-53	592
7	16697635	16697870	164	9.50051	2.77434e-21	3.28844e-17	111
7	16945109	16945424	69	6.55161	2.39828e-11	1.04249e-07	155
7	16955065	16955365	267	13.1933	8.0638e-32	1.98513e-27	195
7	17130311	17130719	339	16.379	2.85726e-39	1.06763e-34	218
7	17134494	17134890	334	11.9325	1.01081e-38	3.67815e-34	201
7	17148678	17148972	46	5.39671	7.62869e-09	2.27117e-05	136
7	17694623	17694912	116	6.33376	2.92907e-16	2.24864e-12	225
7	19379847	19380158	155	8.12264	2.36461e-20	2.59765e-16	175
7	21985521	21985922	44	4.2225	1.26576e-08	3.60371e-05	242
7	22617674	22618379	78	6.67513	2.7082e-12	1.31012e-08	530
7	22713066	22713415	66	5.90284	5.15787e-11	2.13e-07	100
7	22770992	22771323	463	16.3229	6.62628e-52	4.98701e-47	137
7	23352275	23352562	13	3.59405	4.28845e-05	0.0466434	244
7	23374131	23374615	553	22.8932	3.35722e-61	4.10431e-56	155
7	23387342	23387688	224	11.4006	1.85507e-27	3.48706e-23	138
7	24995696	24995976	188	10.2606	1.04691e-23	1.50789e-19	155
7	27702678	27702942	98	4.76898	2.47959e-14	1.54216e-10	94
7	28000852	28001166	414	14.9356	6.18614e-47	3.57503e-42	193
7	28398041	28398626	843	23.3375	9.93162e-91	4.19006e-85	215
7	28725215	28725675	423	15.7931	7.83285e-48	4.73151e-43	239
7	28808425	28808681	281	12.1739	2.82027e-33	7.5544e-29	112
7	28944062	28944441	14	3.74378	2.53653e-05	0.0330567	110
7	29604284	29604534	40	4.60633	3.71082e-08	9.73868e-05	171
7	30212639	30212964	772	21.5938	1.77415e-83	5.73231e-78	138
7	30387807	30388183	86	7.19561	3.82287e-13	2.06229e-09	105
7	30790553	30790832	153	6.69477	3.71082e-20	4.01292e-16	158
7	30817475	30818471	1124	28.7193	2.85404e-119	3.40095e-113	577
7	30839202	30839494	221	10.5288	4.21881e-27	7.75283e-23	167
7	32133124	32133445	162	8.73593	5.45067e-21	6.23735e-17	117
7	32768450	32768691	27	3.96251	8.83873e-07	0.00173297	117
7	32814172	32814432	187	8.99292	1.27397e-23	1.80597e-19	141
7	33762002	33762329	334	11.9325	1.01081e-38	3.67815e-34	185
7	36087811	36088172	142	8.74047	6.28898e-19	6.08415e-15	168
7	36192217	36192485	25	3.34739	1.46568e-06	0.00275975	134
7	36406817	36407202	298	10.5563	4.45708e-35	1.3185e-30	152
7	36430071	36430463	18	3.61926	9.9323e-06	0.0142863	22
7	36755729	36756052	13	3.59781	4.23243e-05	0.0466434	76
7	39773007	39773299	153	6.68457	3.92862e-20	4.20388e-16	111
7	40575935	40576197	40	5.14769	3.63773e-08	9.73868e-05	153
7	40753827	40754291	438	18.8355	2.12383e-49	1.4044e-44	297
7	40866081	40866331	123	8.44435	5.93349e-17	4.82259e-13	147
7	41995473	41995818	209	9.57311	7.18985e-26	1.19804e-21	165
7	42036131	42036459	63	5.92885	1.0784e-10	4.23741e-07	132
7	42278684	42278950	198	9.87071	1.01058e-24	1.55089e-20	140
7	42292896	42293162	26	3.28081	1.24308e-06	0.00238139	140
7	42951514	42951757	104	5.78068	4.76277e-15	3.21655e-11	135
7	44008235	44008565	162	7.50668	4.39592e-21	5.11234e-17	251
7	44112044	44112453	102	5.51334	8.02195e-15	5.3422e-11	111
7	44127777	44128288	513	12.7587	4.31211e-57	4.28233e-52	130
7	44142027	44142270	86	6.24079	3.72701e-13	2.01219e-09	159
7	44203309	44203726	214	10.8027	2.09595e-26	3.66902e-22	183
7	45132132	45132395	45	4.60987	9.10521e-09	2.65485e-05	89
7	45387292	45387786	710	19.4552	3.57034e-77	8.93264e-72	294
7	46330550	46331061	148	9.12518	1.38417e-19	1.40786e-15	161
7	46969775	46970209	59	6.08364	2.9705e-10	1.10571e-06	110
7	47497726	47498005	48	4.93535	4.99724e-09	1.52451e-05	117
7	47514720	47514974	210	10.8898	5.78296e-26	9.72613e-22	123
7	47553216	47553556	176	8.70283	1.61812e-22	2.12422e-18	150
7	47613636	47614128	531	18.7769	5.86989e-59	6.40516e-54	316
7	47826167	47826968	66	5.90284	5.15787e-11	2.13e-07	72
7	50894394	50894688	172	10.2985	4.25647e-22	5.35747e-18	166
7	51097418	51097759	69	6.07317	2.67584e-11	1.13159e-07	212
7	55053172	55053791	444	19.6548	5.13109e-50	3.50857e-45	188
7	56032583	56032870	88	6.09198	2.7649e-13	1.52034e-09	151
7	57730081	57730420	80	6.28797	1.95655e-12	9.69081e-09	111
7	63773973	63774407	383	17.7829	8.27409e-44	4.01449e-39	237
7	65818532	65818832	305	11.7784	8.96025e-36	2.76325e-31	156
7	73129950	73130261	370	14.477	2.1232e-42	9.49839e-38	117
7	73309402	73309968	44	4.2225	1.26576e-08	3.60371e-05	364
7	73437484	73437892	318	13.1609	4.01819e-37	1.33752e-32	183
7	73892222	73892456	120	6.74446	1.11841e-16	8.90287e-13	93
7	74508578	74509136	131	8.99452	7.2629e-18	6.42747e-14	130
7	75194578	75194930	197	11.1567	1.15433e-24	1.75566e-20	110
7	76457686	76458021	14	3.72114	2.74657e-05	0.0330567	121
7	77428037	77428291	37	4.76096	7.88225e-08	0.000190889	145
7	77763570	77763877	174	10.7634	2.49018e-22	3.19323e-18	174
7	78041593	78041941	92	6.58047	9.16136e-14	5.37217e-10	158
7	79941590	79942110	129	7.00387	1.17771e-17	1.01812e-13	365
7	80016924	80017357	874	31.8221	8.08332e-94	3.78129e-88	181
7	80358615	80359399	760	26.799	3.02907e-82	9.39096e-77	447
7	80410902	80411280	92	6.58047	9.16136e-14	5.37217e-10	88
7	80512590	80513304	1143	38.8417	3.47032e-121	4.31758e-115	402
7	80548387	80548637	66	5.90284	5.15787e-11	2.13e-07	197
7	80938302	80938556	149	9.82742	9.79264e-20	1.02306e-15	132
7	80996730	80997107	46	4.64151	7.98031e-09	2.3595e-05	158
7	81162833	81163176	240	13.1032	3.97612e-29	8.27809e-25	135
7	83306476	83307105	1253	38.4541	2.26798e-132	4.05219e-126	151
7	83654793	83655099	113	8.4235	5.36389e-16	4.00212e-12	137
7	83742199	83742519	32	4.27731	2.57555e-07	0.000585531	142
7	83893865	83894166	91	7.48756	1.27941e-13	7.37734e-10	111
7	84041644	84042074	49	5.61567	3.41948e-09	1.07825e-05	115
7	84158640	84158947	240	13.1032	3.97612e-29	8.27809e-25	171
7	84159194	84159433	14	3.74378	2.53653e-05	0.0330567	66
7	85324962	85325234	49	5.61567	3.41948e-09	1.07825e-05	147
7	86062767	86063018	14	3.74378	2.53653e-05	0.0330567	68
7	86946224	86946838	331	15.4477	2.14457e-38	7.61798e-34	195
7	87043513	87043897	186	9.54169	1.49015e-23	2.10083e-19	123
7	90312103	90312426	162	10.2954	5.04871e-21	5.83781e-17	144
7	90815110	90815363	174	10.7634	2.49018e-22	3.19323e-18	125
7	91220963	91221270	14	3.74378	2.53653e-05	0.0330567	297
7	92464081	92464791	46	4.85329	6.92022e-09	2.07191e-05	28
7	92533733	92534293	37	4.15044	6.42836e-08	0.000160987	402
7	92672775	92673227	145	7.83255	2.71444e-19	2.72848e-15	162
7	93669630	93669963	49	5.61567	3.41948e-09	1.07825e-05	114
7	93852690	93853237	415	18.3412	5.20224e-47	3.02023e-42	195
7	94326407	94326927	506	21.5267	2.18358e-56	2.09055e-51	380
7	96887891	96888152	14	3.70477	2.90918e-05	0.0335367	84
7	97501531	97501766	29	4.08071	5.54587e-07	0.00112779	143
7	97915614	97915849	72	5.08542	1.13402e-11	5.11788e-08	109
7	97983900	97984385	127	6.10406	1.98802e-17	1.69524e-13	147
7	99216373	99216668	218	11.0291	8.32549e-27	1.4803e-22	161
7	100399731	100400312	1408	24.9706	4.74832e-148	1.27932e-141	314
7	100728367	100728741	50	4.28198	2.49655e-09	8.01124e-06	178
7	100888075	100888330	31	3.89516	3.58303e-07	0.000773945	107
7	101171168	101171744	57	4.33191	4.93299e-10	1.7534e-06	354
7	102146102	102146379	228	8.89779	7.99411e-28	1.53388e-23	163
7	102245302	102245670	336	10.6222	5.85666e-39	2.14551e-34	151
7	104944701	104945403	310	15.4431	2.63572e-36	8.38282e-32	557
7	105079762	105080026	49	5.18315	4.00627e-09	1.23333e-05	140
7	105416538	105417096	1101	30.5992	6.95441e-117	7.87336e-111	152
7	106061617	106061917	254	9.61793	1.41638e-30	3.2637e-26	158
7	106209065	106209775	206	10.6615	1.45489e-25	2.37482e-21	160
7	106419155	106419415	86	6.95446	3.73964e-13	2.01846e-09	101
7	106587827	106588127	37	4.94182	7.68847e-08	0.000186333	114
7	107169003	107169257	86	7.19561	3.82287e-13	2.06229e-09	138
7	107235479	107235945	240	13.1032	3.97612e-29	8.27809e-25	289
7	107589416	107590300	34	4.39539	1.63207e-07	0.000381681	146
7	107999102	107999452	362	13.3443	1.25392e-41	5.33654e-37	149
7	110562934	110563202	125	8.89147	3.19948e-17	2.69476e-13	135
7	110912077	110912407	69	6.55161	2.39828e-11	1.04249e-07	278
7	110997859	110998154	102	7.95553	8.52256e-15	5.65718e-11	158
7	111879067	111879629	99	7.22039	1.9143e-14	1.21046e-10	364
7	112000739	112000992	89	6.84037	2.23975e-13	1.24986e-09	143
7	112062783	112063404	792	19.705	1.66717e-85	5.94278e-80	344
7	112579911	112580159	99	5.86459	1.95083e-14	1.22535e-10	151
7	115995381	115995694	99	7.2119	1.97879e-14	1.23637e-10	192
7	116209773	116210042	249	12.1607	4.96055e-30	1.10101e-25	155
7	116223085	116223429	162	7.50668	4.39592e-21	5.11234e-17	156
7	116356499	116357002	232	10.8578	2.60208e-28	5.17321e-24	252
7	116593073	116593562	66	4.92626	5.36266e-11	2.20861e-07	257
7	120844671	120844997	56	5.84644	7.12837e-10	2.47822e-06	93
7	120953608	120954065	236	12.444	1.23356e-28	2.49172e-24	123
7	121036349	121036791	84	5.70685	6.16453e-13	3.2716e-09	242
7	124206634	124207022	268	11.8448	5.12472e-32	1.28455e-27	146
7	124405763	124406001	37	4.6336	6.561e-08	0.000162903	163
7	127414116	127414363	137	9.35944	1.81355e-18	1.6986e-14	110
7	127775898	127776131	46	4.99003	8.38147e-09	2.45674e-05	128
7	127983888	127984135	176	8.70283	1.61812e-22	2.12422e-18	130
7	128050571	128051081	69	5.86081	2.58756e-11	1.10388e-07	114
7	129074215	129074467	133	7.18868	4.98999e-18	4.47641e-14	114
7	129190469	129190865	288	11.8875	4.90196e-34	1.37319e-29	296
7	129588912	129589155	90	6.47106	1.43542e-13	8.14948e-10	106
7	129609669	129609957	84	6.11388	6.34147e-13	3.33542e-09	126
7	129850309	129850663	232	10.8578	2.60208e-28	5.17321e-24	219
7	132335323	132335759	76	5.44745	4.78046e-12	2.26809e-08	253
7	132550526	132551060	282	14.5071	2.15809e-33	5.85154e-29	192
7	132738167	132738680	31	4.67972	3.55263e-07	0.000773945	441
7	134274287	134274631	79	5.09964	2.09527e-12	1.03633e-08	107
7	134278734	134279113	221	9.33849	4.22902e-27	7.75283e-23	167
7	134378205	134378459	31	3.63969	3.57421e-07	0.000773945	104
7	134379863	134380231	87	6.27802	3.19139e-13	1.7356e-09	252
7	135398449	135399671	126	7.53363	2.80472e-17	2.37077e-13	374
7	136362183	136362588	164	8.88364	2.92469e-21	3.44945e-17	208
7	137016217	137016520	182	7.97584	4.14543e-23	5.66604e-19	158
7	137313107	137313372	18	3.80021	8.43529e-06	0.0126162	75
7	137327131	137327548	35	4.4818	1.17117e-07	0.000278542	291
7	138575515	138576225	288	11.8875	4.90196e-34	1.37319e-29	166
7	139658703	139659251	128	7.92933	1.63076e-17	1.3965e-13	271
7	140326105	140326553	560	16.6193	6.26758e-62	8.02158e-57	186
7	141285576	141285907	33	4.70098	1.84404e-07	0.0004255	127
7	142818004	142818372	14	3.74378	2.53653e-05	0.0330567	74
7	143077173	143078334	220	9.56056	5.48631e-27	9.89532e-23	244
7	143598708	143599178	18	3.37223	9.68233e-06	0.0140841	24
7	144533063	144533304	225	11.47	1.40404e-27	2.6496e-23	115
7	148725815	148726053	65	5.5934	7.52142e-11	3.0304e-07	111
7	148917742	148918025	287	11.5247	5.69928e-34	1.58668e-29	145
7	150075326	150075560	32	4.27731	2.57555e-07	0.000585531	139
7	150076117	150076464	46	4.64151	7.98031e-09	2.3595e-05	76
7	150810941	150811267	278	10.1629	5.63002e-33	1.4906e-28	168
7	151424823	151425353	388	10.7538	2.54402e-44	1.26325e-39	226
7	151722819	151723096	57	5.53391	4.8578e-10	1.73149e-06	104
7	152156849	152157344	244	11.1868	1.55787e-29	3.35823e-25	281
7	156839450	156839709	240	10.9336	4.61328e-29	9.52467e-25	120
7	157095199	157095555	475	14.075	3.18171e-53	2.5685e-48	134
7	158881609	158881951	31	4.20619	3.39539e-07	0.000742899	185
8	9912216	9912542	84	5.70685	6.16453e-13	3.2716e-09	114
8	10924616	10924979	195	9.70658	2.02899e-24	3.04285e-20	130
8	11338524	11338832	288	9.84856	4.77672e-34	1.34283e-29	148
8	11748942	11749387	699	22.3657	4.89801e-76	1.16565e-70	287
8	13134005	13134388	52	4.66924	1.67784e-09	5.5811e-06	228
8	13225741	13226010	24	3.88263	2.13905e-06	0.00377008	200
8	15398073	15398450	172	10.2985	4.25647e-22	5.35747e-18	152
8	15430963	15431213	125	8.89147	3.19948e-17	2.69476e-13	110
8	15780290	15780553	14	3.74378	2.53653e-05	0.0330567	96
8	16478988	16479505	69	6.55161	2.39828e-11	1.04249e-07	335
8	16940654	16940939	42	4.94027	2.0603e-08	5.68303e-05	197
8	16953370	16953771	20	4.04753	5.66865e-06	0.00891887	82
8	17345716	17345960	55	5.59666	8.4004e-10	2.89035e-06	139
8	17354291	17354573	76	5.44745	4.78046e-12	2.26809e-08	89
8	17356034	17356302	22	3.92074	3.2161e-06	0.00544854	163
8	17465789	17466038	96	5.56658	3.52257e-14	2.14615e-10	158
8	18870955	18871192	50	4.56162	2.70901e-09	8.61569e-06	205
8	18944500	18944749	97	6.85018	3.06175e-14	1.88721e-10	146
8	19170042	19170529	382	12.9701	1.20895e-43	5.75003e-39	214
8	19246668	19247153	72	6.05933	1.18288e-11	5.32206e-08	197
8	19466064	19466503	293	14.0179	1.45663e-34	4.20601e-30	137
8	19522955	19523492	383	17.7829	8.27409e-44	4.01449e-39	177
8	22210132	22210594	272	12.7673	2.18489e-32	5.55725e-28	282
8	22224399	22224903	189	8.56028	7.84242e-24	1.14198e-19	302
8	22250389	22251018	18	3.48113	1.02289e-05	0.0145141	88
8	22410181	22410611	55	5.03587	7.35885e-10	2.54525e-06	110
8	22411338	22411728	366	11.3473	5.46173e-42	2.35077e-37	168
8	22457566	22457813	29	3.80135	5.36587e-07	0.00109277	180
8	22561086	22561431	133	7.18868	4.98999e-18	4.47641e-14	103
8	22601910	22602167	236	10.0958	1.19826e-28	2.42443e-24	100
8	22844429	22844903	52	5.02242	1.67071e-09	5.57186e-06	342
8	22846745	22846995	25	3.42559	1.67946e-06	0.00310721	182
8	22899661	22899913	525	15.0134	2.35668e-58	2.52284e-53	111
8	23161451	23161974	57	4.19215	5.27011e-10	1.86462e-06	374
8	23162693	23162938	18	3.66037	8.50727e-06	0.0126162	60
8	23202933	23203242	172	7.74126	4.33261e-22	5.44703e-18	109
8	23207100	23207433	119	7.14972	1.45281e-16	1.13154e-12	122
8	23265262	23265692	109	7.59147	1.61046e-15	1.13713e-11	250
8	23278722	23279101	364	14.1493	8.82348e-42	3.77112e-37	223
8	23398976	23399344	222	9.15616	2.80744e-27	5.18227e-23	196
8	23656026	23656268	63	5.5004	1.09421e-10	4.29833e-07	177
8	23779985	23780453	310	11.4137	2.57436e-36	8.22299e-32	307
8	24076014	24076514	648	21.0575	6.78422e-71	1.30852e-65	332
8	25032634	25033172	382	15.9609	1.22611e-43	5.79269e-39	229
8	26466964	26467217	65	5.5934	7.52142e-11	3.0304e-07	118
8	26469072	26469428	101	7.12862	1.00226e-14	6.45327e-11	172
8	27695328	27695629	200	7.12552	5.57327e-25	8.77061e-21	110
8	28466498	28467065	758	24.1327	4.27248e-82	1.31187e-76	212
8	28515194	28515473	36	4.39462	8.55658e-08	0.000206134	108
8	29370982	29371361	130	7.76527	1.05691e-17	9.17149e-14	141
8	29512917	29513303	344	13.819	9.68077e-40	3.74231e-35	194
[truncated: 1,995 more rows]

## Sheet: Supplementary Table S5
Supplementary Table S5: Intersection of both TFAP2A ChIP-seq Replicates: High confidence peaks (hc-peaks)
Hc-peak information				Overlap with chromatin marks in CS15 craniofacial tissuea			Overlap with TFAP2A binding sites in HeLa S3 cellsb
Chromosome	Start	End		No. of overlapping DNase1 hypersensitivity regions	No. of overlapping H3K27ac peaks		No. of overlapping TFAP2A binding sites		Putative target genesc (distance in Peak to TSS in bp)
1	1051289	1051666		1	1		1		C1orf159 (0)
1	1294857	1295365		1	1		0		MXRA8 (-1196)
1	1624557	1625068		1	1		0		SLC35E2B (-730)
1	1790859	1791073		1	1		0		NADK (-81057), GNB1 (+31529)
1	2139812	2140256		1	1		2		SKI (-20100), C1orf86 (-13821)
1	3439314	3439561		1	1		0		ARHGEF16 (+68448), MEGF6 (+88621)
1	3459567	3460333		1	1		0		MEGF6 (+68109), ARHGEF16 (+88960)
1	6550053	6550326		1	1		1		TNFRSF25 (-23955), PLEKHG5 (+6966)
1	6930278	6930822		2	1		0		VAMP3 (-900779), CAMTA1 (+85166)
1	7020467	7020989		1	1		2		VAMP3 (-810601), CAMTA1 (+175344)
1	7373361	7373647		1	0		1		VAMP3 (-457825), CAMTA1 (+528120)
1	8021466	8021705		1	1		1		PARK7 (-166)
1	8964069	8964284		1	0		1		CA6 (-41769), ENO1 (-25428)
1	10488080	10488351		1	0		1		APITD1-CORT (-1943)
1	11538912	11539165		1	1		0		PTCHD2 (-256)
1	11741261	11741658		1	1		1		MAD2L2 (+10247), FBXO6 (+17279)
1	12203731	12203967		1	1		0		TNFRSF1B (-23211), TNFRSF8 (+80415)
1	12221848	12222013		1	0		0		TNFRSF1B (-5129), TNFRSF8 (+98497)
1	12540937	12541121		1	1		0		DHRS3 (+136708), VPS13D (+250905)
1	15280610	15280981		1	0		0		TMEM51 (-198232), KAZN (+355596)
1	15850541	15850907		1	1		0		DNAJC16 (-2584), CASP9 (+66)
1	16007212	16007434		1	0		1		PLEKHM2 (-3504)
1	16126630	16126889		1	0		2		SPEN (-47599), FBLIM1 (+35766)
1	16424064	16424195		0	0		0		FAM131C (-24009), EPHA2 (+58452)
1	16500045	16500295		1	1		2		EPHA2 (-17588), ARHGEF19 (+38934)
1	16502431	16502708		1	1		1		EPHA2 (-19988), ARHGEF19 (+36534)
1	16947597	16947873		1	1		0		CROCC (-300710), NBPF1 (-7753)
1	17278154	17278385		1	0		1		MFAP2 (+29060), CROCC (+29825)
1	17613987	17614229		1	0		1		PADI4 (-20584), PADI3 (+38515)
1	19775114	19775743		1	1		0		CAPZB (+36550), PQLC2 (+136607)
1	19777378	19777587		1	1		0		CAPZB (+34496), PQLC2 (+138661)
1	21023237	21023805		1	1		1		DDOST (-35521), KIF17 (+20989)
1	21564985	21565393		1	1		0		EIF4G3 (-61846), ECE1 (+51793)
1	21629960	21630182		1	1		0		NBPF3 (-136560), ECE1 (-13089)
1	22774027	22774471		1	1		0		ZBTB40 (-4095)
1	23039077	23039370		1	1		0		KDM1A (-306762), EPHB2 (+1761)
1	24742098	24742279		1	1		0		STPG1 (-602), NIPAL3 (-95)
1	25010249	25010609		1	0		1		CLIC4 (-61419), SRRM1 (+40926)
1	25070315	25070898		1	1		1		CLIC4 (-1241)
1	25071281	25071561		1	1		0		CLIC4 (-427)
1	26034248	26034586		1	1		0		SEPN1 (-92250), MAN1C1 (+90458)
1	26100017	26100396		1	1		1		SEPN1 (-26460), MAN1C1 (+156248)
1	26185681	26186083		1	1		1		AUNIP (+21)
1	26219023	26219282		1	1		0		PAQR7 (-21409), STMN1 (+13804)
1	26947098	26947403		1	1		1		ARID1A (-75273), RPS6KA1 (+74908)
1	27626083	27626322		1	1		0		TMEM222 (-22448), WDTC1 (+65044)
1	27648444	27648666		1	1		0		TMEM222 (-96)
1	27866915	27867259		1	1		1		WASF2 (-50418), AHDC1 (+63056)
1	28696306	28696596		1	1		2		PHACTR4 (-68231), MED18 (+40902)
1	29064115	29064437		1	1		1		OPRD1 (-74378), YTHDF2 (+1005)
1	29508324	29508599		1	1		1		SRSF4 (+37)
1	30181944	30182729		1	1		2		PTPRU (+619309)
1	30531888	30532223		1	0		2		MATN1 (+664378), PTPRU (+969028)
1	31296895	31297306		1	1		1		LAPTM5 (-66434), SDC3 (+84507)
1	31480329	31480530		1	0		0		SDC3 (-98822), PUM1 (+58112)
1	32166516	32167194		1	1		1		PEF1 (-56367), COL16A1 (+3065)
1	32221030	32221235		1	1		0		COL16A1 (-51213), BAI2 (+8503)
1	32253956	32254271		1	1		1		BAI2 (-24478), SPOCD1 (+27538)
1	33004771	33005061		1	1		1		ZBTB8A (-112)
1	33168425	33169762		1	1		2		SYNC (-374)
1	33263856	33264111		1	0		0		S100PBP (-19172), KIAA1522 (+56498)
1	33282852	33283046		1	1		0		S100PBP (-207), YARS (+805)
1	33629191	33629553		1	1		1		TRIM62 (+17895), ADC (+82658)
1	35438991	35439237		1	0		0		DLGAP3 (-43928), ZMYM6NB (+11840)
1	36621408	36621753		1	1		0		MAP7D1 (-222)
1	39555840	39555927		1	0		0		BMP8A (-401434), MACF1 (+6850)
1	39670833	39671110		1	1		0		BMP8A (-286346), MACF1 (+121938)
1	42137920	42138472		2	1		2		EDN2 (-187854), HIVEP3 (+245973)
1	42631464	42631557		1	0		0		GUCA2A (-1122)
1	42675585	42675784		1	0		0		GUCA2A (-45296), FOXJ3 (+124951)
1	44300812	44301060		1	0		0		ARTN (-98056), ST3GAL3 (+127718)
1	44495855	44496123		1	1		2		KLF17 (-88533), SLC6A9 (-12992)
1	44793515	44793864		1	0		1		ERI3 (+27190), DMAP1 (+114527)
1	45097383	45097640		1	1		0		TMEM53 (+42715), RNF220 (+226646)
1	45265394	45265909		1	1		1		PLK3 (-245)
1	45272787	45273191		1	1		1		TCTEX1D4 (-32)
1	46016164	46016666		1	1		2		AKR1A1 (+200)
1	46050258	46050495		1	1		0		NASP (+645)
1	47069899	47070155		1	1		1		MKNK1 (-141)
1	47077493	47077820		0	0		1		MKNK1 (-7771), MOB3C (+3148)
1	47875053	47875350		1	1		0		FOXE3 (-6542), CMPK1 (+75733)
1	49085199	49085534		1	0		0		SPATA6 (-147522), BEND5 (+157223)
1	51110183	51110374		0	0		0		DMRTA2 (-221107), FAF1 (+315656)
1	52033404	52033668		1	0		0		OSBPL9 (-49228), EPS15 (-48536)
1	52308010	52308146		0	0		0		NRD1 (+36399), OSBPL9 (+225314)
1	53128351	53128640		1	1		1		FAM159A (+29480), COA7 (+35542)
1	53421464	53421658		0	0		0		PODN (-106324), SCP2 (+28660)
1	55353014	55353282		1	1		1		DHCR24 (-257)
1	55400599	55400817		1	1		0		DHCR24 (-47817), TMEM61 (-45757)
1	55972562	55972861		1	0		1		USP24 (-291926)
1	56184472	56184728		1	1		0		USP24 (-503814), PPAP2B (+860641)
1	56666094	56666505		1	1		1		USP24 (-985514), PPAP2B (+378941)
1	58898585	58898867		1	1		0		OMA1 (+113746)
1	59193082	59193485		1	0		1		MYSM1 (-27520), JUN (+56501)
1	59305928	59306008		1	1		0		FGGY (-456685), JUN (-56183)
1	59306213	59306328		1	1		0		FGGY (-456382), JUN (-56486)
1	59522879	59523073		1	1		0		JUN (-273191), FGGY (-239677)
1	61340339	61340569		1	0		0		CYP2J2 (-947992), NFIA (-207080)
1	61623210	61623463		1	1		0		NFIA (+75803), TM2D1 (+567758)
1	64465567	64466017		1	0		0		UBE2U (-203698), ROR1 (+226078)
1	64639381	64639559		1	1		0		UBE2U (-30020), ROR1 (+399756)
1	64809187	64809509		1	0		1		CACHD1 (-127127), UBE2U (+139858)
1	65640290	65640482		1	0		0		DNAJC6 (-134842), AK4 (+26873)
1	65713543	65713887		1	0		1		DNAJC6 (-61513), AK4 (+100202)
1	66279740	66279951		1	0		0		SGIP1 (-720119), PDE4B (+21649)
1	66727926	66728545		1	0		1		SGIP1 (-271729), PDE4B (+470039)
1	66902189	66902496		1	0		1		SGIP1 (-97622), PDE4B (+644146)
1	67933914	67934240		1	1		0		GADD45A (-216667), SERBP1 (-38008)
1	68145473	68145753		1	0		1		SERBP1 (-249544), GADD45A (-5131)
1	68257580	68258119		1	1		1		GNG12 (+41300), GADD45A (+107106)
1	68639595	68639797		1	1		0		DIRAS3 (-122382), WLS (+58532)
1	68919088	68919361		0	0		1		RPE65 (-3583)
1	70876511	70876777		1	1		1		CTH (-311)
1	75545394	75546077		0	0		0		CRYZ (-346644), LHX8 (-48383)
1	76402724	76403012		0	0		0		ASB17 (-4752)
1	78149156	78149397		1	1		1		ZZZ3 (-934)
1	78225259	78225565		1	1		1		USP33 (+125)
1	78298756	78298952		1	0		0		NEXN (-55459), FAM73A (+53545)
1	78443578	78444188		1	1		1		FUBP1 (+887)
1	78885027	78885222		1	0		0		PTGFR (-71632), GIPC2 (+373539)
1	85069669	85069952		1	0		1		CTBS (-29664), SSX2IP (+86417)
1	85156026	85156226		1	1		0		SSX2IP (+102)
1	85779736	85779974		1	1		0		BCL10 (-37082), DDAH1 (+150968)
1	85930191	85930478		1	1		1		DDAH1 (+488)
1	86072982	86073231		1	1		0		CYR61 (+26663), ZNHIT6 (+100994)
1	86620291	86620618		1	1		0		ZNHIT6 (-446354), COL24A1 (+1991)
1	86895581	86895820		1	0		1		CLCA1 (-38350), CLCA2 (+5932)
1	86952948	86953183		1	0		0		CLCA4 (-59695), CLCA1 (+19015)
1	87523635	87523952		1	0		0		LMO4 (-270357), HS2ST1 (+143437)
1	89458711	89459065		1	1		1		CCBL2 (-284), RBMXL1 (-245)
1	91966524	91967056		1	1		1		CDC7 (+125)
1	92202369	92202757		1	1		1		TGFBR3 (+149224), CDC7 (+235898)
1	92794847	92795259		1	0		0		GLMN (-30520), GFI1 (+154458)
1	94582193	94582462		1	1		0		GCLM (-207362), ABCA4 (+4360)
1	94787207	94787445		1	1		0		ABCD3 (-96685), ARHGAP29 (-84205)
1	94791145	94791437		1	1		1		ABCD3 (-92720), ARHGAP29 (-88170)
1	95045417	95045675		1	0		1		SLC44A3 (-240360), F3 (-38190)
1	95205169	95205515		1	0		0		F3 (-197986), SLC44A3 (-80564)
1	95349697	95349928		1	1		0		CNN3 (+43021), SLC44A3 (+63907)
1	95392333	95393270		1	1		0		CNN3 (+32)
1	96881573	96882137		1	0		0		PTBP2 (-305523)
1	96939496	96939652		1	0		0		PTBP2 (-247804)
1	98961823	98962041		0	0		0		DPYD (-575353), SNX7 (-165347)
1	100818076	100818310		1	1		0		CDC14A (+146)
1	109817510	109818012		1	1		2		PSRC1 (+8029), CELSR2 (+25120)
1	110334859	110335135		1	1		1		CSF1 (-118258), EPS8L3 (-28348)
1	110457318	110457622		1	0		1		AHCYL1 (-69838), CSF1 (+4215)
1	110880830	110881226		1	1		1		RBM15 (-100)
1	110933626	110933887		1	1		0		SLC16A4 (-53)
1	111682402	111682808		1	1		1		DRAM2 (+57), CEPT1 (+356)
1	114302000	114302292		1	1		1		PHTF1 (-48)
1	116916534	116916841		1	1		1		ATP1A1 (+199)
1	117129524	117129744		1	1		0		CD58 (-15973), IGSF3 (+80680)
1	117664145	117664960		1	1		2		TRIM45 (-203)
1	118337875	118338099		1	0		0		GDAP2 (+134266), FAM46C (+189431)
1	119623348	119623584		1	0		0		TBX15 (-91287), WARS2 (+59828)
1	121097884	121098177		0	0		0		FCGR1B (-162094)
1	144072343	144072736		0	0		0		FAM72D (-159397), NBPF8 (-74272)
1	144085189	144085368		0	0		0		FAM72D (-172136), NBPF8 (-61533)
1	145039788	145040097		1	1		0		NOTCH2NL (-184656), PDE4DIP (-44921)
1	145216808	145217125		1	0		1		PDE4DIP (-221945), NOTCH2NL (-7632)
1	149911225	149911472		1	1		0		MTMR11 (-2558)
1	151119053	151119264		1	1		0		SEMA6C (-226)
1	151416466	151416650		1	0		1		POGZ (+15383), PSMB4 (+44548)
1	151882158	151882316		1	1		0		THEM4 (+47)
1	151918272	151918476		1	0		1		THEM4 (-36090), S100A10 (+48492)
1	152020757	152021167		1	1		1		S100A11 (-11451), TCHHL1 (+40578)
1	153508495	153508937		1	1		1		S100A6 (+4)
1	153581329	153581748		1	1		0		S100A16 (+274)
1	153599960	153600279		1	1		1		S100A1 (-753)
1	153936209	153936742		1	1		0		CREB3L4 (-3903), SLC39A1 (-525)
1	154600256	154600427		1	1		0		ADAR (-19660), KCNN3 (+242414)
1	154989727	154990151		1	1		2		ZBTB7B (+14644), DCST2 (+16297)
1	155162918	155163140		1	1		0		MUC1 (-323)
1	156096112	156096297		1	1		0		SEMA4A (-27113), LMNA (+11707)
1	156100005	156100299		1	1		1		SEMA4A (-23166), LMNA (+15654)
1	156460131	156460368		1	1		0		C1orf61 (-61066), MEF2D (+10370)
1	156609528	156609844		1	1		1		BCAN (-2054)
1	156630055	156630246		1	1		0		NES (+17038), BCAN (+18411)
1	157971981	157972194		1	1		0		CD1D (-177649), KIRREL (+8688)
1	157973175	157973502		1	1		0		CD1D (-176398), KIRREL (+9939)
1	158007507	158007829		1	1		1		CD1D (-142069), KIRREL (+44268)
1	158115084	158115287		1	0		1		CD1D (-34551), KIRREL (+151786)
1	158969482	158969549		1	1		0		IFI16 (-10166), PYHIN1 (+68174)
1	159894422	159894692		1	1		1		TAGLN2 (+965)
1	161168389	161168642		1	1		0		NDUFS2 (-589), ADAMTS4 (+330)
1	162660719	162660959		1	1		0		HSD17B7 (-99697), DDR2 (+58584)
1	162816686	162816919		1	0		0		RGS4 (-221762), HSD17B7 (+56267)
1	163844610	163844962		1	1		0		PBX1 (-684086), NUF2 (+553042)
1	164740386	164740754		1	1		1		PBX1 (+211698), LMX1A (+585382)
1	168172357	168172745		1	0		0		SFT2D2 (-22695), TIPRL (+24380)
1	169219257	169219506		0	0		0		NME7 (+117823), ATP1B1 (+144447)
1	169337037	169337454		1	1		2		NME7 (-41), BLZF1 (+38)
1	170532191	170532394		1	1		0		PRRX1 (-100754), GORAB (+31023)
1	170863041	170863363		1	1		0		FMO3 (-196816), PRRX1 (+230155)
1	171189392	171189546		1	1		0		FMO1 (-37627), FMO2 (+35081)
1	172328217	172328430		1	1		0		C1orf105 (-61504), DNM3 (+517703)
1	172466416	172466811		1	1		1		PIGC (-53388), SUCO (-35743)
1	178207826	178208185		1	0		1		TEX35 (-274206), RASAL2 (+144730)
1	181066574	181066767		1	1		0		CACNA1E (-386210), IER5 (+9033)
1	182155480	182155847		1	0		1		ZNF648 (-124817), GLUL (+205677)
1	182167212	182167370		0	0		0		ZNF648 (-136444), GLUL (+194050)
1	182259136	182259616		1	0		0		ZNF648 (-228529), GLUL (+101965)
1	183063242	183063471		1	0		1		LAMC2 (-92066), LAMC1 (+70762)
1	183239695	183240241		1	0		1		LAMC2 (+84545), NMNAT2 (+147769)
1	183776997	183777231		1	1		0		APOBEC4 (-154666), COLGALT2 (+229749)
1	184459108	184459521		0	0		1		C1orf21 (+103123), EDEM3 (+264732)
1	185125910	185126187		1	1		1		SWT1 (-242), TRMT1L (+64)
1	185408635	185409194		1	0		1		HMCN1 (-294768), IVNS1ABP (-122454)
1	185615401	185615664		1	1		1		IVNS1ABP (-329072), HMCN1 (-88150)
1	185703521	185703840		1	1		1		HMCN1 (-2)
1	186121737	186122256		1	0		1		PRG4 (-143414), HMCN1 (+418314)
1	186157365	186157607		1	0		0		PRG4 (-107925), HMCN1 (+453803)
1	186649626	186650013		1	1		1		PTGS2 (-261)
1	186723956	186724210		1	0		0		PTGS2 (-74524), PLA2G4A (-74002)
1	188458607	188458873		1	0		1		NONE
1	193198480	193198809		0	0		1		B3GALT2 (-42861)
1	195561118	195561394		1	0		0		NONE
1	200119666	200120083		1	0		1		NR5A2 (+123145), ZNF281 (+259309)
1	200153409	200153600		1	1		1		NR5A2 (+156775), ZNF281 (+225679)
1	200638533	200638900		1	1		1		DDX59 (+380)
1	201083467	201083667		1	1		0		CACNA1S (-1873)
1	201139897	201140257		1	1		2		IGFN1 (-19876), TMEM9 (-16509)
1	201458383	201458915		1	1		1		PHLDA3 (-20337), CSRP1 (+19935)
1	201562467	201563085		1	0		2		CSRP1 (-84192), NAV1 (-54601)
1	201624388	201624674		1	1		0		IPO9 (-173738), NAV1 (+7154)
1	201625830	201626079		1	1		0		IPO9 (-172314), NAV1 (+8578)
1	201872407	201872692		1	1		0		SHISA4 (+14714), LMOD1 (+43165)
1	202252544	202252764		1	0		0		UBE2T (+58454), LGR6 (+89625)
1	202558319	202558674		1	1		1		SYT2 (+54084), PPP1R12B (+240670)
1	202640540	202640820		0	0		1		SYT2 (-28099), KDM5B (+137918)
1	203027051	203027381		1	1		0		PPFIA4 (+6905), MYOG (+27948)
1	203527468	203527772		1	1		2		ATP2B4 (-68069), OPTC (+64349)
1	203876104	203876362		1	0		0		SOX13 (-166499), SNRPE (+45490)
1	204100207	204100627		1	1		0		ETNK2 (+20714), SOX13 (+57685)
1	204263486	204263744		1	1		1		GOLT1A (-80395), PPP1R15B (+117304)
1	204265550	204265795		1	1		1		GOLT1A (-82453), PPP1R15B (+115246)
1	204380723	204380981		1	1		0		PPP1R15B (+67)
1	204415466	204415784		1	1		1		PPP1R15B (-34706), PIK3C2B (+43927)
1	206535343	206535668		0	0		0		IKBKE (-108285), SRGAP2 (+19306)
1	207224062	207224172		1	1		0		PFKFB2 (-2488), YOD1 (+305)
1	207494712	207494983		1	1		1		CD55 (-198)
1	208263688	208264060		1	1		1		CD34 (-179127), PLXNA2 (+153791)
1	208393070	208393324		1	1		1		CD34 (-308450), PLXNA2 (+24468)
1	208405297	208405697		1	1		1		CD34 (-320750), PLXNA2 (+12168)
1	210405664	210406067		1	1		0		SERTAD4 (-278)
1	210424596	210424895		1	1		0		HHAT (-77504), SERTAD4 (+18602)
1	210435679	210435876		1	1		0		HHAT (-66472), SERTAD4 (+29634)
1	210436244	210436516		1	1		0		HHAT (-65870), SERTAD4 (+30236)
1	210465600	210465847		1	1		0		HHAT (-36526), SERTAD4 (+59580)
1	210771263	210771611		2	0		1		HHAT (+269187), KCNH1 (+535878)
1	211909167	211909468		1	0		1		NEK2 (-60358), LPGAT1 (+94796)
1	212829411	212829749		1	0		1		FAM71A (+31791), BATF3 (+43747)
1	212840781	212841453		1	1		0		BATF3 (+32210), FAM71A (+43328)
1	215130744	215130999		1	0		0		KCNK2 (-125707), CENPF (+354334)
1	215809942	215810252		1	1		0		KCTD3 (+69362), USH2A (+786641)
1	216017727	216017970		0	0		0		KCTD3 (+277114), USH2A (+578889)
1	216356503	216356687		1	0		0		USH2A (+240143), KCTD3 (+615860)
1	217735707	217735897		0	0		0		ESRRG (-839007), GPATCH2 (+68622)
1	218670035	218670305		1	0		1		LYPLAL1 (-677016), TGFB2 (+150593)
1	218977639	218978009		0	0		0		LYPLAL1 (-369362), TGFB2 (+458247)
1	220543343	220543892		1	1		2		MARK1 (-158281), RAB3GAP2 (-97822)
1	221785873	221786063		1	0		0		DUSP10 (+129550), HLX (+734269)
1	221888665	221888947		1	1		1		DUSP10 (+26712), HLX (+837107)
1	222070650	222070977		1	0		1		DUSP10 (-155296), HHIPL2 (+650631)
1	222719850	222720541		1	1		1		DUSP10 (-804678), HHIPL2 (+1249)
1	222884584	222884891		1	1		1		BROX (-1157), AIDA (+1128)
1	222946433	222946581		1	0		0		DISP1 (-155259), BROX (+60612)
1	223888886	223889234		1	1		1		CAPN8 (-35712), CAPN2 (-10974)
1	223895010	223895184		1	1		0		CAPN2 (-4937)
1	226111845	226111932		1	1		0		PYCR2 (+70), ENSG00000255835 (+89)
1	227058321	227058583		1	1		1		PSEN2 (+188)
1	227545039	227545365		1	0		1		ZNF678 (-206042), CDC42BPA (-39027)
1	227951637	227951832		1	0		0		PRSS38 (-51659), JMJD4 (-28623)
1	227975591	227975846		1	1		0		JMJD4 (-52607), PRSS38 (-27675)
1	227981652	227982047		1	1		0		JMJD4 (-58738), PRSS38 (-21544)
1	230495808	230496053		1	0		0		PGBD5 (+17460), GALNT2 (+292975)
1	230960843	230961037		1	1		1		C1orf198 (+43459), CAPN9 (+77810)
1	230986979	230987222		1	1		0		C1orf198 (+17298), CAPN9 (+103971)
1	231108595	231108774		0	0		0		C1orf198 (-104286), ARV1 (-6110)
1	231827272	231827655		1	1		0		DISC1 (+64903), SIPA1L2 (+869840)
1	232361952	232362193		1	1		0		SIPA1L2 (+335231), DISC1 (+599512)
1	232710622	232710964		1	0		0		MAP10 (-229850), SIPA1L2 (-13489)
1	233217375	233217769		1	1		0		NTPCR (+131202), PCNXL2 (+213887)
1	234659364	234659556		1	1		1		TARBP1 (-44611), IRF2BP2 (+85811)
1	234748318	234748556		1	1		0		IRF2BP2 (-3166)
1	234859256	234859584		1	1		0		IRF2BP2 (-114149), TOMM20 (+432831)
1	234859923	234860220		1	1		1		IRF2BP2 (-114801), TOMM20 (+432179)
1	234908192	234908503		1	1		1		IRF2BP2 (-163077), TOMM20 (+383903)
1	235105755	235105991		1	1		0		IRF2BP2 (-360602), TOMM20 (+186378)
1	235154003	235154391		1	0		1		IRF2BP2 (-408926), TOMM20 (+138054)
1	235416609	235416892		1	0		1		RBM34 (-91979), ARID4B (+74781)
1	236084302	236084552		1	1		0		LYST (-54207), NID1 (+144035)
1	236221615	236221831		1	1		0		LYST (-191503), NID1 (+6739)
1	241754723	241754949		1	0		1		CHML (+44396), KMO (+59402)
1	241865872	241866093		1	0		1		EXO1 (-145499), OPN3 (-62320)
1	241870406	241870680		1	0		1		EXO1 (-140939), OPN3 (-66880)
1	242001301	242001538		1	0		0		OPN3 (-197757), EXO1 (-10062)
1	244013687	244013940		1	1		0		AKT3 (-384)
1	244211264	244211540		1	1		1		ZBTB18 (-3183)
1	246862447	246862686		1	1		1		SCCPDH (-24782), CNST (+132819)
2	567876	568391		1	1		2		FAM150B (-279838), TMEM18 (+109305)
2	1597540	1597784		1	1		0		PXDN (+150616), TPO (+180429)
2	1604502	1604989		1	1		2		PXDN (+143532), TPO (+187513)
2	1629193	1629804		1	1		1		PXDN (+118779), TPO (+212266)
2	6646408	6646642		1	0		0		CMPK2 (+359302), SOX11 (+813726)
2	7885593	7885786		0	0		0		ID2 (-933285), RNF144A (+828167)
2	9699290	9699531		1	0		0		ADAM17 (-3494)
2	9806177	9806445		1	0		0		TAF1B (-177172), YWHAQ (-35566)
2	9941875	9942288		1	1		1		YWHAQ (-171337), TAF1B (-41401)
2	10037680	10037845		1	1		0		GRHL1 (-54064), TAF1B (+54280)
2	10429977	10430301		1	0		1		HPCAL1 (-13687), RRM2 (+167684)
2	10438148	10438323		1	0		0		HPCAL1 (-5590), RRM2 (+175781)
2	10592382	10592821		1	1		1		ODC1 (-3972)
2	10724967	10725203		1	0		0		ODC1 (-136455), NOL10 (+105008)
2	11294706	11295237		1	1		1		PQLC3 (-526)
2	11837610	11837974		1	1		1		LPIN1 (+20071)
2	11879237	11879457		1	0		1		TRIB2 (-977668), LPIN1 (+61626)
2	12228056	12228433		1	0		0		TRIB2 (-628770), LPIN1 (+410524)
2	12260428	12261095		1	0		0		TRIB2 (-596253), LPIN1 (+443041)
2	12647404	12647701		1	0		1		TRIB2 (-209462), LPIN1 (+829832)
2	12674859	12675266		1	0		0		TRIB2 (-181952), LPIN1 (+857342)
2	15870699	15870890		1	1		1		MYCN (-209891), DDX1 (+139493)
2	18229149	18229663		1	0		1		KCNS3 (+170292), RDH14 (+512540)
2	18901753	18902138		1	0		0		NT5C1B-RDH14 (-131118), OSR1 (+654731)
2	20019213	20019685		1	0		1		OSR1 (-462772), TTC32 (+82298)
2	20111633	20111908		1	0		1		TTC32 (-10024), WDR35 (+78121)
2	20271313	20271892		1	1		2		LAPTM4A (-19814), SDC1 (+153591)
2	20777511	20777986		1	1		1		HS1BP3 (+73100), RHOB (+130914)
2	20778821	20779232		1	1		1		HS1BP3 (+71822), RHOB (+132192)
2	20817603	20817976		1	1		2		HS1BP3 (+33059), RHOB (+170955)
2	23786754	23787056		1	1		0		KLHL29 (+178817), ATAD2B (+363079)
2	23824980	23825314		1	1		1		KLHL29 (+217059), ATAD2B (+324837)
2	24713580	24713824		1	1		0		NCOA1 (-1099)
2	26947155	26947605		1	0		2		SLC35F6 (-39776), KCNK3 (+31761)
2	27434897	27435145		1	1		0		ATRAID (+126), SLC5A6 (+133)
2	27543796	27544188		1	1		1		UCN (-12679), MPV17 (+1977)
2	27940062	27940355		1	1		1		MRPL33 (-54375), SUPT7L (-53533)
2	27984462	27984706		0	0		0		SUPT7L (-97908), MRPL33 (-10000)
2	27985328	27985560		0	0		0		SUPT7L (-98768), MRPL33 (-9140)
2	27999038	27999332		1	0		0		BRE (-114411), MRPL33 (+4601)
2	29686307	29686595		2	1		0		CLIP4 (+348159), ALK (+457981)
2	29971048	29971347		1	0		1		ALK (+173234), CLIP4 (+632906)
2	30249063	30249451		1	0		0		YPEL5 (-120550), ALK (-104825)
2	30737794	30738004		0	0		0		LCLAT1 (+67776), CAPN13 (+292413)
2	31510511	31510804		1	0		0		EHD3 (+53455), XDH (+126923)
2	31624442	31624787		1	0		1		XDH (+12966), EHD3 (+167412)
2	33546420	33546772		1	1		0		RASGRP3 (-154699), LTBP1 (+374557)
2	33755019	33755389		1	0		0		RASGRP3 (+53909), FAM98A (+69225)
2	34035078	34035694		1	0		0		FAM98A (-210957)
2	34256296	34256512		1	0		0		FAM98A (-431975)
2	36959020	36959755		1	0		2		VIT (+35555), STRN (+234227)
2	38003859	38004064		1	1		0		RMDN2 (-173644), CDC42EP3 (-104628)
2	38029413	38029864		1	0		1		RMDN2 (-147967), CDC42EP3 (-130305)
2	38303805	38304527		1	1		2		CYP1B1 (-843)
2	40396602	40396830		1	0		0		THUMPD2 (-390309), SLC8A1 (+342785)
2	42569649	42569892		1	1		0		COX7A2L (+26379), EML4 (+173281)
2	43036939	43037275		1	1		0		HAAO (-17375), ZFP36L2 (+416641)
2	43269146	43269340		1	1		0		HAAO (-249511), ZFP36L2 (+184505)
2	43303042	43303332		1	1		1		HAAO (-283455), ZFP36L2 (+150561)
2	44776168	44776475		1	0		1		SIX3 (-392580), CAMKMT (+187219)
2	45236682	45236894		1	1		0		SIX2 (-219)
2	46165855	46166223		1	0		1		EPAS1 (-358502), PRKCE (+287126)
2	46191432	46191725		1	0		1		EPAS1 (-332962), PRKCE (+312666)
2	47082504	47082909		1	0		1		MCFD2 (+60212), SOCS5 (+156616)
2	47214269	47214593		1	1		1		TTC7A (+46118), C2orf61 (+168086)
2	47261371	47261561		1	1		0		TTC7A (+93153), C2orf61 (+121051)
2	47426188	47426582		1	0		1		EPCAM (-169902), CALM2 (-22645)
2	48334708	48335128		1	1		1		FOXN2 (-206931), FBXO11 (-201986)
2	48758297	48758764		1	1		0		STON1-GTF2A1L (-37628), PPP1R21 (+90595)
2	53702474	53702721		0	0		1		CHAC2 (-292331)
2	56968697	56969167		1	0		1		EFEMP1 (-817658)
2	57923152	57923498		0	0		1		VRK2 (-211461)
2	61404476	61404854		1	1		1		AHSA2 (+1)
2	61847822	61847977		1	0		1		XPO1 (-82482), FAM161A (+233288)
2	62713377	62713762		1	0		0		TMEM17 (+19906), B3GNT2 (+290322)
2	65058581	65058866		1	0		1		SERTAD2 (-177677), SLC1A4 (-157811)
2	65086792	65087201		1	1		2		SERTAD2 (-205950), SLC1A4 (-129538)
2	65594649	65594893		1	1		0		SPRED2 (+64540), ACTR2 (+139800)
2	65604679	65605245		1	1		2		SPRED2 (+54349), ACTR2 (+149991)
2	65663386	65663884		1	1		2		SPRED2 (-4324)
2	66736794	66737042		1	1		0		ETAA1 (-887533), MEIS1 (+74386)
2	67664381	67664723		1	0		1		ETAA1 (+40101), C1D (+625563)
2	68144495	68144965		1	0		1		C1D (+145385), ETAA1 (+520279)
2	69404495	69404705		1	1		0		ANTXR1 (+164290), GFPT1 (+209782)
2	69418880	69419134		1	0		0		ANTXR1 (+178697), GFPT1 (+195375)
2	69664301	69664556		1	1		0		NFU1 (+331)
2	69983157	69983529		1	0		1		GMCL1 (-73431), ANXA4 (+14237)
2	71558538	71558914		1	1		1		ZNF638 (-168)
2	72157193	72157572		1	1		0		CYP26B1 (+217784), DYSF (+463551)
2	72342506	72343319		1	1		2		CYP26B1 (+32254), DYSF (+649081)
2	72685127	72685548		2	0		0		CYP26B1 (-310171), EXOC6B (+367832)
2	73298034	73298334		1	1		1		SFXN5 (+781)
2	73471265	73471500		1	0		1		CCT7 (+10017), FBXO41 (+40176)
2	73612692	73612951		1	1		0		ALMS1 (-64)
2	74781323	74782055		1	1		0		LOXL3 (-627), DOK1 (+476)
2	74881340	74881571		1	1		1		SEMA4F (+101)
2	75062558	75062929		1	1		2		POLE4 (-122875), HK2 (+1636)
2	75070709	75071261		2	1		1		POLE4 (-114634), HK2 (+9877)
2	75144978	75145445		1	0		0		POLE4 (-40407), HK2 (+84104)
2	75567729	75568010		0	0		0		TACR1 (-141044), EVA1A (+228978)
2	75727762	75728040		1	0		0		TACR1 (-301075), EVA1A (+68947)
2	75755370	75755612		0	0		0		TACR1 (-328665), EVA1A (+41357)
2	75841176	75841459		0	0		1		EVA1A (-44470), MRPL19 (-32591)
2	75867777	75868090		1	0		1		EVA1A (-71086), MRPL19 (-5975)
2	80281508	80281744		0	1		0		LRRTM1 (+250248), CTNNA2 (+869269)
2	85218967	85219226		1	0		0		TCF7L1 (-141436), KCMF1 (+20881)
2	85661041	85661375		1	1		1		SH2D6 (-710)
2	85731362	85731736		1	0		1		MAT2A (-34739), SH2D6 (+69631)
2	85732070	85732320		1	0		1		MAT2A (-34093), SH2D6 (+70277)
2	85734127	85734328		0	0		0		MAT2A (-32060), SH2D6 (+72310)
2	85998989	85999762		1	1		2		ATOH8 (+18359), ST3GAL5 (+116761)
2	86120643	86121244		1	1		0		ST3GAL5 (-4807)
2	87760628	87760894		0	0		0		PLGLB1 (-511786), PLGLB2 (-286845)
2	87785125	87785577		1	0		0		PLGLB1 (-536376), PLGLB2 (-262255)
2	87928995	87929421		1	0		0		PLGLB1 (-680233), PLGLB2 (-118398)
2	88991116	88991345		1	1		0		RPIA (+69)
2	96657547	96658012		2	1		0		ANKRD36C (-239)
2	97205927	97206294		1	1		1		ARID5A (+3625), KANSL3 (+97935)
2	97779031	97779316		2	1		2		COX5B (-483329), FAHD2B (-18598)
2	98206513	98206741		1	1		0		FAHD2B (-446051), COX5B (-55876)
2	98487050	98487419		1	0		1		TMEM131 (+125119), ZAP70 (+157212)
2	100496567	100496957		1	1		0		REV1 (-390265), AFF3 (+225283)
2	100672949	100673214		0	0		0		REV1 (-566585), AFF3 (+48963)
2	100872951	100873187		0	0		0		AFF3 (-151024), LONRF2 (+66126)
2	101374257	101374505		1	0		0		NPAS2 (-62233), PDCL3 (+195229)
2	101519488	101519806		1	1		1		RPL31 (-99098), NPAS2 (+83033)
2	101737103	101737362		1	0		1		TBC1D8 (+30482), RPL31 (+118488)
2	101741269	101741782		1	0		1		TBC1D8 (+26189), RPL31 (+122781)
2	102443695	102443993		1	1		0		IL1R2 (-164462), MAP4K4 (+129301)
2	106013184	106013457		1	1		1		FHL2 (+2360), C2orf49 (+59505)
2	107573116	107573674		2	1		0		RGPD4 (-869998), ST6GAL2 (-70293)
2	109020068	109020260		1	0		0		GCC2 (-44853), SULT1C4 (+25696)
2	109029328	109029875		1	0		0		GCC2 (-35415), SULT1C4 (+35134)
2	109150258	109150700		1	1		2		LIMS1 (-121014), GCC2 (+85462)
2	109173051	109173298		1	0		0		LIMS1 (-98318), GCC2 (+108158)
2	109305374	109305765		0	0		0		RANBP2 (-30367), LIMS1 (+34077)
2	109787819	109788616		1	1		0		SH3RF3 (+42221), SEPT10 (+583565)
2	109857955	109858230		1	0		1		SH3RF3 (+112096), SEPT10 (+513690)
2	112078660	112078964		1	0		0		BCL2L11 (+200306), ANAPC1 (+563455)
2	112221836	112222179		1	0		0		BCL2L11 (+343502), ANAPC1 (+420259)
2	113382024	113382314		1	0		1		SLC20A1 (-21265), CHCHD5 (+40151)
2	113385028	113385350		1	0		2		SLC20A1 (-18245), CHCHD5 (+43171)
2	119613317	119613596		1	0		1		MARCO (-86285), EN1 (-8203)
2	121227865	121228150		1	0		0		GLI2 (-321977), INHBB (+124289)
2	121298053	121298351		1	1		1		GLI2 (-251783), INHBB (+194483)
2	121677714	121677943		1	1		0		GLI2 (+127844), TFCP2L1 (+364954)
2	122259914	122260178		1	0		0		TFCP2L1 (-217263), CLASP1 (+147006)
2	122494530	122494821		1	1		0		NIFK (-177)
2	127901757	127902219		2	1		0		BIN1 (-37057), CYP27C1 (+61355)
2	127975578	127975793		1	1		1		CYP27C1 (-12343), ERCC3 (+76066)
2	128159116	128159386		1	1		1		PROC (-16752), MAP3K2 (-13210)
2	133196257	133196594		1	0		1		GPR39 (+22279), LYPD1 (+231352)
2	135130485	135130768		1	0		0		MGAT5 (+252874), TMEM163 (+345943)
2	136634165	136634381		1	1		0		MCM6 (-277)
2	145274921	145275231		1	1		0		GTDC1 (-281769), ZEB2 (+3545)
2	151395440	151395662		1	0		0		RND3 (-51370), RBM43 (+722842)
2	152146597	152146909		1	1		1		NMI (-182)
2	153057136	153057727		1	0		1		FMNL2 (-134319), STAM2 (-24926)
2	157190565	157190953		1	1		1		NR4A2 (-1531)
2	159779760	159780026		1	1		1		TANC1 (-45290), DAPL1 (+128064)
2	161062084	161062378		1	0		1		ITGB6 (-5419), RBMS1 (+288074)
2	161098271	161098631		1	1		1		ITGB6 (-41639), RBMS1 (+251854)
2	161150268	161150620		1	0		0		ITGB6 (-93632), RBMS1 (+199861)
2	165849502	165849725		1	0		0		SLC38A11 (-37618), SCN3A (+210939)
2	166754970	166755307		1	1		0		GALNT3 (-103947), TTC21B (+55214)
2	166809966	166810504		1	1		1		TTC21B (+118)
2	167023893	167024188		0	0		0		SCN1A (-93910), SCN9A (+208462)
2	169312455	169312702		1	1		0		CERS6 (-180)
2	172290332	172290602		1	1		1		DCAF17 (-294), METTL8 (+129)
2	172379925	172380215		1	1		1		DYNC1I2 (-163910), CYBRD1 (+1212)
2	172864537	172865054		1	1		2		METAP1D (+306)
2	172960200	172960484		1	1		1		DLX2 (+7286), DLX1 (+10388)
2	172962015	172962228		1	1		0		DLX2 (+5506), DLX1 (+12168)
2	172963706	172964130		1	1		2		DLX2 (+3710), DLX1 (+13964)
2	173306790	173307335		1	0		2		PDK1 (-113634), ITGA6 (+14546)
2	173421023	173421180		1	1		0		PDK1 (+405)
2	173504376	173504669		1	0		0		RAPGEF4 (-96046), PDK1 (+83826)
2	173832707	173833016		1	0		0		ENSG00000091436 (-107825), RAPGEF4 (+232293)
2	173850385	173851087		2	0		1		ENSG00000091436 (-89951), RAPGEF4 (+250167)
2	174517229	174517783		2	0		1		CDCA7 (+297917), SP3 (+312924)
2	174897776	174898003		1	0		0		SP3 (-67460), OLA1 (+215536)
2	175636447	175636755		1	1		1		CHRNA1 (-7412), CHN1 (+233353)
2	175662735	175662985		1	1		0		CHRNA1 (-33671), CHN1 (+207094)
2	176465126	176465544		1	1		2		ATP5G3 (-416000)
2	178076759	178077162		1	1		2		HNRNPA3 (-330)
2	179344936	179345222		1	1		1		FKBP7 (-1794), PLEKHA3 (-116)
2	180133080	180133539		1	0		2		SESTD1 (-3793)
2	181901871	181902208		1	0		0		ITGA4 (-419912), UBE2E3 (+56707)
2	182817195	182817409		0	0		0		PPP1R1C (-33302), SSFA2 (+60687)
2	187350472	187350836		1	1		1		ZC3H15 (-229)
2	189494099	189494474		1	1		2		COL3A1 (-344759), GULP1 (+336728)
2	189494682	189494966		1	1		0		COL3A1 (-344222), GULP1 (+337265)
2	190029549	190029837		1	1		1		COL5A2 (+14912), COL3A1 (+190647)
2	190183584	190183786		0	0		0		COL5A2 (-139080), WDR75 (-122474)
2	190539155	190539472		1	1		1		ANKAR (-1397)
2	191184496	191184736		1	1		0		HIBCH (+155)
2	191399091	191399462		1	1		1		TMEM194B (+171)
2	191844793	191845293		1	1		0		STAT1 (+33933), GLS (+99490)
2	192043576	192043927		1	0		0		MYO1B (-66363), STAT4 (-27766)
2	192496489	192496747		1	0		0		NABP1 (-46640), MYO1B (+386503)
2	197109255	197109830		1	0		0		STK17B (-73244), HECW2 (+347792)
2	197128072	197128422		1	0		0		STK17B (-91948), HECW2 (+329088)
2	197149629	197149859		0	0		0		STK17B (-113445), HECW2 (+307591)
2	197346051	197346334		1	0		0		STK17B (-309894), HECW2 (+111142)
2	200308478	200308706		0	0		0		SATB2 (+14227)
2	201153472	201153885		2	0		0		TYW5 (-333220), SPATS2L (-17030)
2	201165375	201165609		1	0		0		TYW5 (-345033), SPATS2L (-5217)
2	201527640	201527843		1	0		0		BZW1 (-149337), AOX1 (+77151)
2	201630375	201630780		1	0		1		BZW1 (-46501), AOX1 (+179987)
2	201831709	201832006		1	0		1		ORC2 (-3455)
2	202068690	202068899		1	1		0		CASP8 (-53964), CASP10 (+21191)
2	202316377	202316637		1	1		0		TRAK2 (-205), STRADB (+115)
2	202507424	202507653		1	1		0		TMEM237 (+701)
2	203050666	203050936		1	0		1		SUMO1 (+52530), FZD7 (+151491)
2	203735896	203736656		1	1		0		ICA1L (+89)
2	203797608	203798001		1	0		0		CYP20A1 (-305858), WDR12 (-20856)
2	204205557	204205859		1	0		1		ABI2 (+12705), RAPH1 (+194425)
2	204624335	204624663		1	0		1		CTLA4 (-108010), CD28 (+53228)
2	205409786	205410060		1	1		0		PARD3B (-800)
2	208123262	208123612		1	1		1		CREB1 (-271179), KLF7 (-92768)
2	208634622	208634859		1	1		0		FZD5 (-454)
2	212896893	212897139		1	0		0		ERBB4 (+506549)
2	216393364	216393649		1	0		1		FN1 (-92612), MREG (+484839)
2	216783049	216783340		1	1		1		FN1 (-482300), MREG (+95151)
2	216894367	216894574		0	0		0		MREG (-16125), PECR (+52068)
2	217180503	217180955		1	0		1		MARCH4 (+56021), XRCC5 (+208542)
2	217400136	217400480		1	1		0		IGFBP2 (-97810), RPL37A (+37396)
2	217404720	217405028		1	1		1		IGFBP2 (-93244), RPL37A (+41962)
2	217776753	217776957		1	0		0		TNP1 (-52068)
2	219271344	219271345		1	1		0		VIL1 (-12470), CTDSP1 (+6867)
2	219472181	219472689		1	1		1		PLCD4 (-53)
2	219536692	219536998		1	1		1		STK36 (+96), RNF25 (+289)
2	220007081	220007286		1	0		0		IHH (-81995), NHEJ1 (+18391)
2	220154512	220154825		1	0		1		DNAJB2 (+10680), PTPRN (+19626)
2	220233701	220233945		1	0		0		RESP18 (-35924), DNPEP (+18914)
2	221089967	221090161		1	0		0		SLC4A3 (+597772)
2	223598873	223599109		1	1		0		ACSL3 (-126661), MOGAT1 (+62486)
2	223618017	223618186		1	1		0		ACSL3 (-107550), MOGAT1 (+81597)
2	223652858	223653086		1	0		0		ACSL3 (-72680), MOGAT1 (+116467)
2	223724660	223724964		1	1		1		ACSL3 (-840)
2	223824008	223824393		1	0		1		KCNE4 (-92661), ACSL3 (+98549)
2	224413898	224414283		1	0		1		SCG2 (+53130), KCNE4 (+497229)
2	224821924	224822183		1	1		0		MRPL44 (-67)
2	224966907	224967445		1	0		1		SERPINE2 (-63655), FAM124B (+299575)
2	225734314	225734675		1	0		0		CUL3 (-284430), DOCK10 (+172664)
2	227342990	227343337		1	1		0		IRS1 (+321311)
2	227737685	227738305		0	0		0		RHBDD1 (+37324), COL4A4 (+290834)
2	228330978	228331233		1	0		1		TM4SF20 (-87084), AGFG1 (-5762)
2	230786776	230787142		1	1		1		TRIP12 (-234)
2	232229681	232230293		1	1		1		B3GNT7 (-30267), ARMC9 (+166727)
2	232469182	232469712		1	1		2		PTMA (-103779), C2orf57 (+11872)
2	232507439	232507710		1	1		1		PTMA (-65651), C2orf57 (+50000)
2	232531031	232531489		1	1		2		PTMA (-41966), C2orf57 (+73685)
2	233489218	233489461		0	0		0		TIGD1 (-74114), EFHD1 (-8598)
2	233891215	233891449		1	0		0		NGEF (-13350), NEU2 (-6050)
2	234259372	234259650		1	0		1		DGKD (-3642)
2	235150654	235151009		1	0		0		SPP2 (+191489), ARL4C (+254865)
2	235932849	235933090		1	0		0		AGAP1 (-469781), SH3BP4 (+45641)
2	236079246	236080392		2	0		1		AGAP1 (-322932), SH3BP4 (+192490)
2	238050285	238050700		1	0		0		COPS8 (+56538), COL6A3 (+272525)
2	238105369	238105819		1	1		0		COPS8 (+111639), COL6A3 (+217424)
2	238110786	238111014		1	1		0		COPS8 (+116945), COL6A3 (+212118)
2	238571505	238571735		1	1		0		RAB17 (-71884), LRRFIP1 (-29362)
2	238783149	238783429		1	1		1		UBE2F (-92308), RAMP1 (+15102)
2	238875378	238875598		1	1		0		UBE2F (-109)
2	240322862	240323807		1	1		1		HDAC4 (-692)
2	241949271	241949534		1	1		0		SNED1 (+11148), MTERFD2 (+92344)
2	242447643	242448170		1	1		1		STK25 (+200)
3	4458741	4459043		1	0		1		SUMF1 (+50073), SETMAR (+113904)
3	5020019	5020080		1	1		0		BHLHE40 (-751)
3	5020627	5020822		1	1		0		BHLHE40 (-76)
3	5028600	5028802		1	1		0		ARL8B (-135204), BHLHE40 (+7900)
3	5202818	5203008		0	0		1		EDEM1 (-26445), ARL8B (+39008)
3	8893539	8893777		1	0		0		OXTR (-82355), RAD18 (+111528)
3	9004958	9005178		1	1		0		RAD18 (+118)
3	9391125	9391660		1	1		0		SRGAP3 (-100330), THUMPD3 (-13343)
3	9834175	9834463		1	1		1		ARPC4 (-482), ARPC4-TTLL3 (-479), TADA3 (+112)
3	10233622	10233850		1	0		1		TATDN2 (-55971), IRAK2 (+27187)
3	11609667	11610162		1	1		0		VGLL4 (+75483), ATG7 (+295813)
3	12804905	12805161		1	0		0		TMEM40 (-3995)
3	13545995	13546229		1	1		1		FBLN2 (-44519), HDAC11 (+24447)
3	13549275	13549595		1	1		1		FBLN2 (-41196), HDAC11 (+27770)
3	13579457	13579610		1	1		0		FBLN2 (-11097), HDAC11 (+57869)
3	13580766	13581002		1	1		0		FBLN2 (-9747), HDAC11 (+59219)
3	14266529	14266801		1	0		1		SLC6A6 (-177411), XPC (-46382)
3	14457022	14457298		1	0		0		CCDC174 (-236111), SLC6A6 (+13084)
3	15366764	15367059		1	1		1		SH3BP5 (+7224), CAPN7 (+119162)
3	16024565	16024618		1	1		0		GALNT15 (-191564), ANKRD28 (-123314)
3	16024878	16025058		1	1		0		GALNT15 (-191188), ANKRD28 (-123690)
3	16440928	16441299		1	1		0		RFTN1 (+114099), OXNAD1 (+134408)
3	16457493	16457760		0	0		0		RFTN1 (+97586), OXNAD1 (+150921)
3	18140198	18140840		1	0		2		TBC1D5 (-399007), SATB1 (+325546)
3	18141987	18142132		0	0		0		TBC1D5 (-400548), SATB1 (+324005)
3	23900520	23900832		1	1		1		RPL15 (-57360), UBE2E1 (+53282)
3	23987458	23987913		1	1		1		NR1D2 (+935)
3	27335429	27335661		0	0		0		NEK10 (+75367), LRRC3B (+671248)
3	27609815	27610270		1	0		1		SLC4A7 (-111798), EOMES (+153946)
3	28390745	28391173		1	1		1		AZI2 (-341), ZCWPW2 (+319)
3	29472006	29472349		1	1		0		RBMS3 (+149341)
3	30361118	30361350		1	0		0		TGFBR2 (-286859)
3	30384196	30384538		0	0		1		TGFBR2 (-263726)
3	30667387	30667668		1	0		1		TGFBR2 (+19435), GADL1 (+268729)
3	31108565	31108871		1	0		1		STT3B (-465564), GADL1 (-172461)
3	31676066	31676350		1	0		0		STT3B (+101926), OSBPL10 (+346586)
3	32625331	32625683		1	0		0		CNOT10 (-111534), DYNC1LI1 (-13141)
3	33620049	33620660		1	0		1		UBP1 (-138485), CLASP2 (+139186)
3	37264764	37264997		1	0		0		LRRFIP2 (-47030), GOLGA4 (-19862)
3	37285593	37285996		1	1		1		C3orf35 (-154858), GOLGA4 (+1052)
3	37824055	37824283		1	0		0		CTDSPL (-79496), ITGA9 (+330559)
3	38206344	38206926		1	1		2		OXSR1 (-361)
3	38210022	38210411		1	0		0		SLC22A13 (-97086), OXSR1 (+3221)
3	39425519	39425997		1	1		1		SLC25A38 (+919)
3	40179334	40179536		1	0		0		EIF1B (-171740), MYRIP (+328339)
3	40350978	40351173		1	1		0		EIF1B (-99)
3	42623606	42623887		1	1		1		SEC22C (-293), SS18L2 (+415)
3	42632007	42632313		1	1		1		NKTR (-9946), SEC22C (-8706)
3	42725623	42725912		1	0		1		KLHL40 (-1243)
3	44379407	44379634		1	1		0		TCAIM (-423)
3	45208986	45209327		1	1		1		CDCP1 (-21243), TMEM158 (+58613)
3	45219658	45220067		1	1		0		CDCP1 (-31949), TMEM158 (+47907)
3	45593076	45593413		1	1		1		LIMD1 (-43106), LARS2 (+163192)
3	46537411	46537785		1	0		0		RTP3 (-1383)
3	46700751	46701088		1	1		1		ALS2CL (+34271), TDGF1 (+82193)
3	47206116	47206422		1	1		1		SETD2 (-812)
3	47302888	47303121		1	0		0		SETD2 (-97548), KIF9 (+21332)
3	48130519	48130789		1	1		1		MAP4 (+108)
3	48342662	48342975		1	1		1		NME6 (+29)
3	48544956	48545238		1	1		1		SHISA5 (-3233)
3	48632929	48633550		1	1		2		COL7A1 (-540)
3	48635846	48636398		1	1		1		COL7A1 (-3422)
3	49170062	49170463		1	1		1		LAMB2 (+288)
3	49481510	49481758		1	0		1		DAG1 (-25931), NICN1 (-14875)
3	49506926	49507395		1	1		2		DAG1 (-404)
3	49711360	49712022		1	1		2		APEH (+256)
3	49840562	49840733		1	1		0		CDHR4 (-3394), FAM212A (-39)
3	50374960	50375231		1	1		1		TUSC2 (-9422), RASSF1 (+3176)
3	50606333	50606730		1	1		2		C3orf18 (-1350), HEMK1 (-96)
3	52009223	52009463		1	1		0		ABHD14A (+259), ABHD14A-ACY1 (+267)
3	52278193	52278587		1	1		1		PPM1M (-1835)
3	52885554	52885815		1	0		1		ENSG00000243696 (-15940), TMEM110-MUSTN1 (+45893)
3	53143268	53143446		1	0		0		SFMBT1 (-63273), RFT1 (+21121)
3	53272267	53272481		1	0		1		TKT (+17664), PRKCD (+77238)
3	53304046	53304420		1	1		2		TKT (-14195), DCP1A (+77421)
3	54916618	54916841		1	0		0		LRTM1 (+45371), CACNA2D3 (+760037)
3	54925522	54926162		1	1		2		LRTM1 (+36259), CACNA2D3 (+769149)
3	56145993	56146242		1	1		0		WNT5A (-622145), ERC2 (+356273)
3	56159373	56159612		1	1		0		WNT5A (-635520), ERC2 (+342898)
3	57741368	57741568		1	1		0		SLMAP (-489)
3	57999963	58000216		1	1		0		FLNB (+5963), DNASE1L3 (+200308)
3	58369700	58369991		1	1		0		PDHB (+49733), PXK (+51239)
3	59231614	59231806		1	1		0		FAM3D (-579135)
3	59526088	59526367		1	1		0		FAM3D (-873653)
3	61880665	61880888		1	1		0		PTPRG (+333192), FEZF2 (+478413)
3	65869354	65869548		1	0		0		MAGI1 (+154532)
3	66389383	66389648		1	0		0		LRIG1 (+161840), SLC25A26 (+270231)
3	66789538	66789738		1	1		0		KBTBD8 (-259093), LRIG1 (-238282)
3	66813804	66814122		1	0		0		LRIG1 (-262607), KBTBD8 (-234768)
3	71734084	71734344		1	0		0		FOXP1 (-554226), EIF4E3 (+40312)
3	72640783	72641369		2	1		1		RYBP (-145007), SHQ1 (+256555)
3	72710227	72710579		1	0		1		RYBP (-214334), SHQ1 (+187228)
3	73671366	73671631		1	1		0		PDZRN3 (+2592), PPP4R2 (+625563)
3	73776707	73776956		1	1		0		PDZRN3 (-102741), CNTN3 (+793459)
3	73835432	73835868		1	0		0		PDZRN3 (-161559), CNTN3 (+734641)
3	77874651	77874866		1	0		0		NONE
3	99844546	99844795		0	1		0		TMEM30C (-59860), FILIP1L (-11314)
3	99878493	99878721		1	0		0		FILIP1L (-45250), TMEM30C (-25924)
3	100121094	100121547		1	1		1		TOMM70A (-1079)
3	100729913	100730166		1	0		0		ABI3BP (-17681), IMPG2 (+309364)
3	101228824	101229090		1	0		0		IMPG2 (-189553), SENP7 (+3071)
3	104229340	104229570		1	0		0		ALCAM (-856298)
3	106936064	106936391		1	0		1		BBX (-305595)
3	107603903	107604110		1	0		0		CD47 (+205854), BBX (+362184)
3	109288228	109288590		0	1		0		DPPA4 (-231990)
3	110308568	110308808		0	0		0		PVRL3 (-481902)
3	111034567	111034959		1	0		1		CD96 (-226202), PVRL3 (+244173)
3	112372113	112372607		1	0		0		CCDC80 (-12244), CD200R1L (+192437)
3	113871554	113871803		1	1		1		DRD3 (+26220), QTRTD1 (+96097)
3	115502977	115503403		1	1		1		GAP43 (+160833), LSAMP (+661188)
3	117341394	117341806		1	0		0		NONE
3	119041979	119042288		1	1		1		ARHGAP31 (+28914), TMEM39A (+140395)
3	119872303	119872573		1	0		1		GSK3B (-59925), GPR156 (+131503)
3	119896200	119896518		1	1		2		GSK3B (-83846), GPR156 (+107582)
3	120215193	120215741		1	0		1		NDUFB4 (-99689), FSTL1 (-45367)
3	122233353	122233862		1	1		2		KPNA1 (+167)
3	122252751	122253167		1	0		2		DTX3L (-30126), KPNA1 (-19184)
3	123451419	123451775		1	0		1		PTPLB (-147565), MYLK (+151552)
3	123454438	123454564		0	0		0		PTPLB (-150469), MYLK (+148648)
3	125927419	125927662		1	0		0		ALDH1L1 (-27512), KLF15 (+148744)
3	127317001	127317255		1	1		1		MCM2 (+62)
3	127391497	127391668		1	1		0		ABTB1 (-200)
3	127494449	127494722		1	1		0		MGLL (+47115), ABTB1 (+102803)
3	127500206	127500512		1	1		0		MGLL (+41342), ABTB1 (+108576)
3	127510087	127510727		1	1		1		MGLL (+31294), ABTB1 (+118624)
3	128586081	128586253		1	0		0		ACAD9 (-12287), RAB7A (+141202)
3	128745761	128746010		1	1		0		GP9 (-33724), EFCC1 (+25414)
3	128997414	128997659		1	1		0		HMCES (-146)
3	129279388	129279654		1	1		0		H1FOO (+17464), PLXND1 (+46140)
3	129280073	129280324		1	1		0		H1FOO (+18142), PLXND1 (+45462)
3	131068809	131069128		1	0		1		NUDT16 (-31660), NEK11 (+323242)
3	132312893	132313139		1	0		0		ACKR4 (-3065)
3	134045869	134046134		1	1		1		RYK (-76508), AMOTL2 (+47434)
3	134076818	134077075		1	1		1		RYK (-107453), AMOTL2 (+16489)
3	134204484	134204781		1	1		1		CEP63 (-264), ANAPC13 (+232)
3	135646014	135646513		1	0		0		PPP2R3A (-38251)
3	135789934	135790145		1	0		0		PPP2R3A (+105525), MSL2 (+124648)
3	136679618	136679952		1	0		1		SOX14 (-803794), IL20RB (+3078)
3	138634049	138634804		1	1		2		PIK3CB (-80833), FOXL2 (+31555)
3	140660327	140660534		1	1		0		SLC25A36 (-298)
3	141021320	141021598		1	0		0		ZBTB38 (-85195), ACPL2 (+70789)
3	141249190	141249508		1	0		1		RNF7 (-207697), RASA2 (+43458)
3	141594993	141595419		1	1		1		ATP1B3 (-250)
3	141659104	141659568		1	0		2		ATP1B3 (+63880), TFDP2 (+209027)
3	143033486	143033726		1	1		0		CHST2 (+195433), SLC9A9 (+533767)
3	143046124	143046485		1	1		0		CHST2 (+208132), SLC9A9 (+521068)
3	145878804	145879255		1	1		2		PLOD2 (-76)
3	145884719	145884934		1	0		0		PLOD2 (-5873), PLSCR4 (+84139)
3	146521664	146521844		1	0		0		PLSCR5 (-197751), ZIC4 (+600317)
3	149104491	149104834		1	0		1		TM4SF4 (-87098), TM4SF1 (-9011)
3	149293600	149294228		1	1		1		TM4SF4 (+102153), WWTR1 (+127146)
3	152048754	152049139		1	0		1		TMEM14E (+9832), MBNL1 (+63118)
3	152858451	152858795		1	0		1		RAP2B (-21406), P2RY1 (+305887)
3	155394073	155394402		1	1		1		PLCH1 (-410)
3	156393785	156394042		1	1		0		TIPARP (+1280), CCNL1 (+484088)
3	156877936	156878126		1	1		1		CCNL1 (-29)
3	156892711	156893029		1	1		1		PTX3 (-261708), CCNL1 (-14868)
3	157012766	157012992		0	0		0		PTX3 (-141699), CCNL1 (-134877)
3	157105884	157106222		1	0		0		CCNL1 (-228051), PTX3 (-48525)
3	157502910	157503366		1	1		1		VEPH1 (-281922), SHOX2 (+320811)
3	157504062	157504659		1	1		1		VEPH1 (-283145), SHOX2 (+319588)
3	157816878	157817138		0	0		0		VEPH1 (-595792), SHOX2 (+6941)
3	159481464	159481929		1	1		0		SCHIP1 (-75953), MFSD1 (+962043)
3	159483060	159483744		1	1		2		SCHIP1 (-74248), MFSD1 (+963748)
3	159552954	159553194		0	0		0		SCHIP1 (-4576)
3	160167483	160167713		1	1		0		ENSG00000248710 (+19), TRIM59 (+19)
3	167452455	167452885		1	1		1		SERPINI1 (-841), PDCD10 (-56)
3	167813317	167813673		1	1		2		GOLIM4 (+268)
3	170064563	170064850		1	0		1		SKIL (-12704), PRKCI (+124554)
3	170407181	170407637		1	1		1		SLC7A14 (-103546), RPL22L1 (+180863)
3	170469493	170469900		1	1		1		SLC7A14 (-165834), RPL22L1 (+118575)
3	171758230	171758535		1	1		2		FNDC3B (+39)
3	171847761	171847988		1	1		0		FNDC3B (+89531), GHSR (+318371)
3	172396060	172396300		1	1		0		TNFSF10 (-154883), NCEH1 (+32828)
3	174493949	174494239		0	0		0		NAALADL2 (-82976)
3	174725192	174725397		1	0		0		NAALADL2 (+148225)
3	174988068	174988453		1	1		1		NAALADL2 (+411191)
3	176915584	176915956		1	1		2		TBL1XR1 (-1504)
3	177188062	177188282		1	0		0		TBL1XR1 (-273906)
3	179040181	179040773		1	1		1		ZNF639 (-1074)
3	179370498	179370785		1	1		1		USP13 (+99)
3	183886299	183886605		1	0		0		AP2M1 (-6191), DVL3 (+13276)
3	185565350	185565675		1	1		0		IGF2BP2 (-22669), TRA2B (+90411)
3	185815798	185816035		1	1		0		TRA2B (-159993), ETV5 (+10984)
3	186334780	186335077		1	0		1		FETUB (-23220), AHSG (+4217)
3	186648878	186649409		1	1		0		ST6GAL1 (+870)
3	186891809	186892125		0	0		1		RPL39L (-34656), RTP1 (-23307)
3	187915369	187915573		1	1		1		BCL6 (-451956), LPP (-15250)
3	188311983	188312266		1	0		0		TPRG1 (-577638), LPP (+381404)
3	188397571	188397769		0	0		0		TPRG1 (-492093), LPP (+466949)
3	189281805	189282039		1	0		0		TP63 (-67294), TPRG1 (+392159)
3	189655227	189655963		1	0		2		LEPREL1 (+183123), TP63 (+306379)
3	190953401	190953619		1	0		0		CCDC50 (-93364), OSTN (+23188)
3	191048334	191048620		1	1		1		UTS2B (-152)
3	191130611	191130842		1	0		0		UTS2B (-82402), PYDC2 (-48225)
3	192569688	192569937		1	0		1		FGF12 (-442975), MB21D2 (+66137)
3	192597589	192597821		1	1		1		FGF12 (-470867), MB21D2 (+38245)
3	196045106	196045368		1	1		1		TCTEX1D2 (-78)
3	196230512	196230828		1	1		1		RNF168 (-31)
3	197044156	197044389		1	0		0		DLG1 (-18826), BDH1 (+238585)
4	1228037	1228396		1	1		0		SPON2 (-61556), CTBP1 (+14708)
4	2103459	2103772		1	0		0		NAT8L (+42377), POLN (+140232)
4	2324478	2325017		1	0		0		MXD4 (-60727), ZFYVE28 (+95642)
4	2798090	2798584		1	1		0		TNIP2 (-40234), SH3BP2 (-21575)
4	2845284	2845492		1	1		0		ADD1 (-196)
4	3921371	3921813		1	0		0		ADRA2C (+153467), OTOP1 (+307024)
4	4860996	4861363		1	1		1		MSX1 (-213)
4	5447642	5447966		1	0		0		C4orf6 (-79079), STK32B (+394635)
4	5637532	5637783		1	0		0		EVC2 (+72636), C4orf6 (+110775)
4	5680827	5681084		0	0		0		EVC2 (+29338), C4orf6 (+154073)
4	6274561	6275029		1	1		0		WFS1 (+3218), PPP2R2C (+108802)
4	7024124	7024386		1	0		1		CCDC96 (+20473), TBC1D14 (+112683)
4	7212538	7212844		1	0		1		SORCS2 (+18426), PSAPL1 (+224009)
4	7829967	7830270		1	1		0		PSAPL1 (-393419), AFAP1 (+111534)
4	7957991	7958310		1	1		1		AFAP1 (-16498), ABLIM2 (+202285)
4	9382848	9383077		1	1		0		DEFB131 (-63297), USP17L30 (+18108)
4	13702404	13702746		1	0		0		BOD1L1 (-73228)
4	13703550	13703909		1	0		1		BOD1L1 (-74383)
4	13893847	13894021		1	0		0		BOD1L1 (-264587)
4	13922355	13922757		1	0		1		BOD1L1 (-293209)
4	15006455	15006722		1	1		1		C1QTNF7 (-334971), CPEB2 (+2291)
4	15320649	15320857		1	0		0		C1QTNF7 (-20807), CPEB2 (+316455)
4	15490281	15490521		0	0		0		CC2D2A (+18912), FBXL5 (+166634)
4	16271759	16271996		1	0		0		TAPT1 (-43714), LDB2 (+628554)
4	20205269	20205529		1	0		0		SLIT2 (-49788)
4	24755061	24755568		1	0		0		DHX15 (-169142), SOD3 (-41770)
4	25176418	25176653		1	0		0		PI4K2B (-59061), SEPSECS (-14472)
4	26142894	26143251		1	1		0		RBPJ (-178259), SMIM20 (+227247)
4	26173593	26173927		1	0		0		RBPJ (-147572), SMIM20 (+257934)
4	26175321	26175539		1	0		0		RBPJ (-145902), SMIM20 (+259604)
4	26199105	26199350		1	0		0		RBPJ (-122104), SMIM20 (+283402)
4	26237156	26237364		1	0		0		RBPJ (-84072), SMIM20 (+321434)
4	26269841	26270094		0	0		0		RBPJ (-51364), SMIM20 (+354142)
4	26693945	26694227		1	0		0		STIM2 (-168377), TBC1D19 (+108548)
4	28289463	28289702		1	0		0		NONE
4	38103235	38103541		1	0		0		KLF3 (-562429), PTTG2 (+141332)
4	38121343	38121830		1	1		1		KLF3 (-544230), PTTG2 (+159531)
4	38320540	38321147		1	1		2		KLF3 (-344973), PTTG2 (+358788)
4	38754634	38754884		1	1		0		TLR10 (+29820), KLF3 (+88942)
4	40324004	40324279		1	1		1		CHRNA9 (-13204), RHOH (+125615)
4	40527823	40528085		1	0		1		NSUN7 (-223960), RBM47 (-11179)
4	48362528	48362847		1	0		0		SLC10A4 (-122672), SLAIN2 (+19349)
4	52709045	52709617		1	1		1		DCUN1D4 (+102)
4	54133300	54133496		0	0		0		SCFD2 (+98844), RASL11B (+404941)
4	54363817	54364059		1	1		0		LNX1 (+93845), FIP1L1 (+120126)
4	55527550	55528096		2	0		0		KIT (+3738), KDR (+463933)
4	57910464	57910735		1	1		0		NOA1 (-65611), IGFBP7 (+65951)
4	57931541	57931939		1	0		0		NOA1 (-86751), IGFBP7 (+44811)
4	57985400	57985955		1	0		1		IGFBP7 (-9127)
4	58020415	58020661		1	1		0		IGFBP7 (-43987)
4	68566597	68567050		1	1		1		UBA6 (+73)
4	73218600	73218850		1	0		0		ADAMTS3 (+215791), NPFFR2 (+321204)
4	73240866	73241297		1	0		0		ADAMTS3 (+193434), NPFFR2 (+343561)
4	74573655	74574041		1	0		1		RASSF6 (-87500), IL8 (-32375)
4	74782794	74783098		1	0		0		CXCL1 (+47825), PF4 (+64895)
4	74975190	74975556		1	1		1		MTHFD2L (-48456), CXCL2 (-10363)
4	77134959	77135146		1	1		0		SCARB2 (-7)
4	77172622	77172866		1	1		0		FAM47E (-150)
4	77543131	77543464		1	1		0		SEPT11 (-327558), SHROOM3 (+187045)
4	77579268	77579598		1	0		1		SEPT11 (-291423), SHROOM3 (+223180)
4	77624318	77624780		1	1		2		SEPT11 (-246307), SHROOM3 (+268296)
4	78077679	78078308		1	1		1		CCNG2 (-310)
4	83295396	83295619		1	1		1		HNRNPD (-399)
4	84178016	84178143		1	1		0		PLAC8 (-142212), COQ2 (+27987)
4	84405880	84406425		1	1		1		FAM175A (+181)
4	84772601	84772817		1	0		0		AGPAT9 (+315448), NKX6-1 (+646894)
4	86877141	86877476		0	0		1		MAPK10 (+403907), ARHGAP24 (+481042)
4	86953675	86953975		1	0		1		MAPK10 (+327391), ARHGAP24 (+557558)
4	86954337	86954544		1	0		0		MAPK10 (+326775), ARHGAP24 (+558174)
4	87752491	87752777		1	0		1		SLC10A6 (+17782), PTPN13 (+237166)
4	87813503	87813737		1	1		0		SLC10A6 (-43204), AFF1 (-42534)
4	89026138	89026497		1	0		1		ABCG2 (+53746), PKD2 (+97498)
4	89444956	89445247		1	1		1		PIGY (-2162), PYURF (-138)
4	91249802	91250036		1	0		0		MMRN1 (+449236)
4	95409743	95410172		1	0		1		BMPR1B (-562872), PDLIM5 (+33562)
4	100576395	100576752		1	0		1		DAPP1 (-161429), MTTP (+91334)
4	103790423	103790684		1	1		0		UBE2D3 (-501), CISD2 (+419)
4	106887295	106887532		1	1		0		AIMP1 (-350250), NPNT (+70816)
4	107535677	107535921		1	0		0		TBCK (-293147), DKK2 (+421655)
4	108918579	108918691		1	0		0		HADH (+7765), LEF1 (+170943)
4	110624803	110624977		1	1		0		CASP6 (-261)
4	110971722	110971926		0	0		0		EGF (+137777), ELOVL6 (+147985)
4	113558156	113558481		1	1		2		C4orf21 (-253), LARP7 (+37)
4	119386968	119387450		1	0		0		METTL14 (-219314), PRSS12 (-113051)
4	119487450	119487656		1	0		0		PRSS12 (-213395), METTL14 (-118970)
4	119910500	119910773		1	0		1		MYOZ2 (-146302), SYNPO2 (+100641)
4	120928697	120929003		1	0		0		PDE5A (-378704), MAD2L1 (+59379)
4	124509184	124509693		1	1		1		SPRY1 (+188774)
4	124570815	124571310		1	1		0		SPRY1 (+250398)
4	124572521	124572955		1	1		0		SPRY1 (+252073)
4	125552923	125553191		1	0		1		ANKRD50 (+80830)
4	125554522	125555059		0	0		0		ANKRD50 (+79096)
4	128886347	128886620		1	1		1		C4orf29 (+23), MFSD8 (+620)
4	128981908	128982128		1	1		0		LARP1B (-405)
4	129162681	129163175		1	0		1		PGRMC2 (+47056), LARP1B (+180505)
4	129433359	129433618		1	0		0		JADE1 (-297290), PGRMC2 (-223505)
4	129484335	129484548		1	0		0		PGRMC2 (-274458), JADE1 (-246337)
4	129492882	129493164		1	0		1		PGRMC2 (-283039), JADE1 (-237756)
4	130998535	130998745		0	0		0		SCLT1 (-983878)
4	132695539	132695746		1	0		0		NONE
4	138585204	138585447		1	1		0		PCDH18 (-131697), SLC7A11 (+578177)
4	138813291	138813670		0	0		0		PCDH18 (-359852), SLC7A11 (+350022)
4	139229484	139229954		1	0		1		CCRN4L (-707224), SLC7A11 (-66216)
4	139461768	139462041		0	0		0		CCRN4L (-475038), SLC7A11 (-298402)
4	146540222	146540687		1	1		2		MMAA (+1040), ZNF827 (+319168)
4	148652879	148653073		1	1		0		ARHGAP10 (-238)
4	148753035	148753186		1	0		0		ARHGAP10 (+99897), NR3C2 (+610561)
4	151067091	151067279		0	0		0		MAB21L2 (-435892), DCLK2 (+67005)
4	151097806	151098060		1	1		0		MAB21L2 (-405144), DCLK2 (+97753)
4	151306911	151307216		1	0		1		MAB21L2 (-196013), DCLK2 (+306884)
4	151509551	151509608		0	1		0		MAB21L2 (+6503), LRBA (+427069)
4	151509830	151509892		1	1		0		MAB21L2 (+6784), LRBA (+426788)
4	152090430	152090629		1	0		0		SH3D19 (+57130), RPS3A (+69805)
4	152461878	152462168		1	1		1		PET112 (+220152), PRSS48 (+263700)
4	153231380	153231729		1	0		0		PET112 (-549380), FBXW7 (+225698)
4	154155187	154155409		1	1		0		MND1 (-110503), TRIM2 (+29680)
4	154170470	154170674		1	1		0		MND1 (-95229), TRIM2 (+44954)
4	154570664	154570915		1	0		0		TLR2 (-51862), KIAA0922 (+183289)
4	156473306	156473599		1	0		0		MAP9 (-175331), GUCY1A3 (-114897)
4	157331245	157331464		0	0		0		CTSO (-456286), PDGFC (+561191)
4	157892710	157893028		1	1		0		PDGFC (-323)
4	157895400	157895670		1	1		0		PDGFC (-2989)
4	157898567	157898872		1	0		0		GLRB (-98489), PDGFC (-6174)
4	158941859	158942134		1	1		0		FAM198B (+152205), GRIA2 (+800127)
4	159795200	159795471		1	1		1		RAPGEF2 (-393553), FNIP2 (+105046)
4	164406130	164406369		1	0		0		TKTL2 (-11203), TMA16 (-9363)
4	166361813	166362082		1	1		1		TLL1 (-432462), CPE (+61854)
4	166427720	166427930		1	0		0		TLL1 (-366585), CPE (+127731)
4	169395955	169396348		0	1		1		DDX60 (-156194), DDX60L (+5486)
4	169443549	169443809		1	1		0		PALLD (+25424), CBR4 (+487730)
4	169991169	169991866		1	1		0		CBR4 (-60109), SH3RF1 (+200738)
4	170025290	170025638		1	0		0		CBR4 (-94055), SH3RF1 (+166792)
4	170045928	170046128		0	0		0		CBR4 (-114619), SH3RF1 (+146228)
4	170192161	170192458		1	1		1		SH3RF1 (-54)
4	171011053	171011403		1	1		1		AADAT (-110)
4	175138824	175139000		1	1		0		HAND2 (-687532), CEP44 (-66143)
4	175475133	175475326		1	0		0		HPGD (-31181), GLRA3 (+275235)
4	176267640	176267991		1	0		1		ADAM29 (+428307), GPM6A (+655667)
4	178231415	178231641		1	1		0		NEIL3 (+538)
4	180031488	180031750		0	0		0		NONE
4	182887316	182887526		1	0		0		TENM3 (-277161)
4	183156303	183156477		0	0		0		TENM3 (-8192)
4	184063770	184064124		1	1		1		WWC2 (+43501), CLDN22 (+177980)
4	184414074	184414544		1	0		1		ING2 (-11838), CDKN2AIP (+48565)
4	184425217	184425520		1	1		1		ING2 (-778)
4	186495037	186495278		1	1		0		PDLIM3 (-38496), SORBS2 (+382648)
4	186760435	186760721		1	1		1		PDLIM3 (-303916), SORBS2 (+117228)
4	187112502	187112739		1	1		0		CYP4V2 (-53)
5	1801216	1801522		1	1		0		MRPL36 (-1360), NDUFS6 (-145)
5	5422730	5422982		1	1		0		KIAA0947 (+49)
5	6378409	6378666		1	1		0		MED10 (+169)
5	6704534	6704918		1	1		0		PAPD7 (-9992), SRD5A1 (+71270)
5	6733325	6733509		1	1		0		ADCY2 (-662904), PAPD7 (+18699)
5	8905189	8905350		1	0		0		SEMA5A (+640917)
5	9348455	9348701		1	0		0		SEMA5A (+197609)
5	9698643	9698903		1	0		0		TAS2R1 (-68310), FAM173B (+551225)
5	10249774	10250007		1	1		1		CCT5 (-142), FAM173B (+107)
5	10310582	10310867		1	0		1		CMBL (-2587)
5	10555524	10555847		1	0		0		ROPN1L (+114050), DAP (+205698)
5	10596030	10596352		1	0		2		ROPN1L (+154555), DAP (+165193)
5	10601528	10601855		1	0		1		DAP (+159692), ROPN1L (+160056)
5	10720162	10720462		1	0		1		DAP (+41072), ROPN1L (+278676)
5	14136403	14136648		1	0		0		DNAH5 (-191874), TRIO (-7285)
5	14156852	14157264		1	1		2		FAM105B (-507799), TRIO (+13247)
5	16934400	16934718		1	1		1		FAM134B (-317392), MYO10 (+1813)
5	20030222	20030470		0	0		0		CDH18 (+545636)
5	21559200	21559457		0	0		1		CDH18 (-983347)
5	32785943	32786352		1	1		2		TARS (-654923), NPR3 (+74608)
5	33148317	33148559		1	0		1		TARS (-292633), NPR3 (+436898)
5	33650016	33650228		1	0		0		TARS (+209051), ADAMTS12 (+242175)
5	34244892	34245280		1	1		0		RAI14 (-439573), ENSG00000273294 (-120453)
5	35884094	35884455		1	0		1		IL7R (+27324), CAPSL (+54606)
5	37890032	37890322		1	0		1		EGFLAM (-368334), GDNF (-54248)
5	38595541	38595798		1	0		0		LIFR (-164)
5	39101073	39101269		1	0		0		RICTOR (-26661), FYB (+169588)
5	39424916	39425107		1	1		0		DAB2 (+260)
5	40518496	40518790		1	0		1		PTGER4 (-160957)
5	41009439	41009732		1	0		1		MROH2B (+61819), C7 (+100232)
5	41925132	41925381		1	1		1		FBXO4 (-99)
5	52549414	52549644		1	0		0		FST (-226710), MOCS2 (-143940)
5	52720497	52720760		0	0		0		MOCS2 (-315040), FST (-55610)
5	53345851	53346103		1	0		0		ARL15 (+260426), NDUFS4 (+489512)
5	54038264	54038750		1	1		1		SNX18 (+224914), ESM1 (+242984)
5	54359108	54359486		1	0		0		GZMA (-39179), GZMK (+39216)
5	54572674	54572830		1	0		0		CCNO (-43244), DHX29 (+30798)
5	55008190	55008472		1	1		1		SLC38A9 (+223)
5	55193763	55193961		1	0		0		IL31RA (+46528), IL6ST (+96959)
5	56052987	56053279		0	0		1		IL6ST (-762312), MAP3K1 (-58268)
5	56205443	56205708		1	1		1		SETD9 (+489)
5	56737600	56738139		1	0		0		ACTBL2 (+40766), GPBP1 (+227922)
5	57121121	57121439		1	0		1		ACTBL2 (-342644), PLK2 (+634807)
5	60582123	60582528		1	0		0		SMIM15 (-124025), ZSWIM6 (-45774)
5	60609905	60610169		1	0		0		SMIM15 (-151736), ZSWIM6 (-18063)
5	65891898	65892150		1	1		0		MAST4 (-165)
5	71161092	71161305		0	0		1		MAP1B (-241862), CARTPT (+146209)
5	71437410	71437847		1	1		0		MAP1B (+34568), MRPS27 (+178459)
5	71564941	71565199		1	0		1		MRPS27 (+51018), MAP1B (+162009)
5	71698402	71698703		1	0		0		PTCD2 (+82359), ZNF366 (+105001)
5	72411212	72411415		1	0		0		TMEM171 (-4805)
5	73148933	73149292		1	0		1		ARHGEF28 (+227130), ENC1 (+788136)
5	73567945	73568183		1	1		0		ENC1 (+369185), ARHGEF28 (+646081)
5	73622793	73623147		1	0		1		ENC1 (+314279), ARHGEF28 (+700987)
5	74062556	74063309		1	1		1		NSA2 (+116), GFM2 (+263)
5	74897872	74898266		1	0		0		COL4A3BP (-90106), ANKDD1B (-9215)
5	76238451	76239205		2	0		0		CRHBP (-9710), S100Z (+92904)
5	77995789	77996090		1	0		1		LHFPL2 (-51292), ARSB (+285668)
5	78525252	78525487		1	0		0		JMY (-6642), BHMT (+117768)
5	80962770	80963051		1	0		0		ACOT12 (-272949), SSBP2 (+84161)
5	81701848	81702379		2	1		1		ATP6AP1L (+126833), TMEM167A (+671201)
5	82664211	82664460		1	0		0		VCAN (-102948), XRCC4 (+290924)
5	83535371	83535606		1	0		0		HAPLN1 (-518057), EDIL3 (+145122)
5	83583826	83584231		1	0		1		HAPLN1 (-566597), EDIL3 (+96582)
5	83992500	83992781		0	0		0		EDIL3 (-312030)
5	90375021	90375170		0	0		0		ARRDC3 (+304080), GPR98 (+520479)
5	90576508	90576713		1	1		1		ARRDC3 (+102565), GPR98 (+721994)
5	92572531	92572783		0	0		0		NR2F1 (-346386)
5	92629727	92630149		1	0		1		NR2F1 (-289105)
5	95048128	95048375		1	0		2		SPATA9 (-29552), RHOBTB3 (-18627)
5	96180161	96180573		1	0		0		ERAP1 (-36564), ERAP2 (-31276)
5	96528842	96529153		1	0		0		RIOK2 (-10034)
5	98105157	98105400		1	1		0		RGMB (+280)
5	105429862	105430324		1	0		1		NONE
5	106892857	106893377		1	1		1		EFNA5 (+113479)
5	108084020	108084124		1	1		0		FER (+549)
5	110789968	110790199		1	0		0		STARD4 (+58124), CAMK4 (+230300)
5	110848019	110848487		1	1		2		STARD4 (-45)
5	110886390	110886631		1	1		0		STARD4 (-38303), NREP (+426117)
5	111016351	111016882		1	1		2		STARD4 (-168409), NREP (+296011)
5	113631982	113632386		0	0		0		KCNN2 (-64458), YTHDC2 (+782804)
5	114937863	114937932		1	1		0		FEM1C (-57307), TMED7-TICAM2 (+23960)
5	115297100	115297451		1	1		0		ENSG00000172901 (-915)
5	120609642	120609866		1	0		0		FTMT (-577896), PRR16 (+809735)
5	122181112	122181233		1	1		0		SNX24 (+29)
5	123333247	123333811		1	1		0		CSNK1G3 (+485736), ZNF608 (+747589)
5	123516620	123517064		2	0		0		ZNF608 (+564276), CSNK1G3 (+669049)
5	124070797	124071323		1	1		0		ZNF608 (+10058)
5	124299272	124299673		1	1		1		ZNF608 (-218355)
5	124526494	124526716		1	1		0		ZNF608 (-445487)
5	124820598	124820909		1	1		0		GRAMD3 (-875070), ZNF608 (-739636)
5	125032361	125032779		1	1		1		ZNF608 (-951452), GRAMD3 (-663254)
5	131425806	131426066		1	0		0		CSF2 (+16453), P4HA2 (+137572)
5	131630836	131631166		1	1		1		SLC22A4 (+865)
5	131725387	131725646		1	1		1		SLC22A5 (+20073), IRF1 (+100973)
5	131746014	131746349		1	1		1		SLC22A5 (+40738), IRF1 (+80308)
5	131826598	131826785		1	1		0		IRF1 (-202)
5	131831556	131831948		1	1		1		IRF1 (-5262), IL5 (+47462)
5	133340793	133341075		1	1		1		VDAC1 (-110)
5	133460430	133461213		1	0		0		TCF7 (+10420), SKP1 (+51907)
5	133474129	133474365		1	0		0		TCF7 (+23845), SKP1 (+38482)
5	133706768	133706994		1	1		0		CDKL3 (-4116), UBE2B (+11)
5	133802258	133802576		1	1		2		JADE2 (-59381), CDKN2AIPNL (-54828)
5	134544672	134545004		1	1		0		PITX1 (-174850), H2AFY (+190474)
5	134773831	134774389		1	1		1		H2AFY (-38798), C5orf20 (+8928)
5	134824466	134824831		1	1		0		TIFAB (-36560), NEUROG1 (+46990)
5	135356113	135356363		1	1		0		LECT2 (-65515), TGFBI (-8346)
5	135389425	135389848		1	1		1		SMAD5 (-78899), TGFBI (+25053)
5	135393975	135394264		1	1		0		SMAD5 (-74416), TGFBI (+29536)
5	136102186	136102422		1	0		0		TRPC7 (-401079), SPOCK1 (+732733)
5	137667366	137667660		1	1		1		CDC25C (+11)
5	137911475	137911761		1	1		1		HSPA9 (-485)
5	138060915	138061167		1	1		1		HSPA9 (-149908), CTNNA1 (-28071)
5	139421376	139421749		1	1		1		NRG2 (+1316), PSD2 (+246157)
5	140887154	140887487		1	1		0		PCDHGC5 (+18513), DIAPH1 (+111301)
5	140893810	140894257		1	1		0		PCDHGC5 (+25226), DIAPH1 (+104588)
5	141705198	141705387		1	1		0		SPRY4 (-727)
5	142625423	142625857		1	0		1		NR3C1 (+157614), ARHGAP26 (+475691)
5	142756645	142757082		1	0		1		NR3C1 (+26390), ARHGAP26 (+606915)
5	143301204	143301519		1	0		1		HMHB1 (+109636), YIPF5 (+248861)
5	143947025	143947292		0	0		0		KCTD16 (+362319)
5	145214673	145214984		1	1		1		PRELID2 (+38)
5	148384702	148385598		1	0		0		SH3TC2 (+57537), ADRB2 (+178994)
5	148399525	148399765		1	0		0		SH3TC2 (+43042), ADRB2 (+193489)
5	148410015	148410601		1	0		0		SH3TC2 (+32379), ADRB2 (+204152)
5	148514200	148514562		1	0		0		SH3TC2 (-71694), ABLIM3 (-6796)
5	148585805	148586369		1	0		0		AFAP1L1 (-65347), ABLIM3 (+64910)
5	148876988	148877185		1	0		0		IL17B (-118248), CSNK1A1 (+53440)
5	149522749	149523040		1	1		1		CSF1R (-29960), PDGFRB (+12528)
5	149674745	149674979		1	1		0		CAMK2A (-5670), ARSI (+7654)
5	150017030	150017349		1	1		1		MYOZ3 (-23254), SYNPO (+36548)
5	150020258	150020420		1	1		0		MYOZ3 (-20105), SYNPO (+39697)
5	150080239	150080692		1	1		1		RBM22 (+203)
5	151064440	151064860		1	1		1		FAT2 (-116145), SPARC (+2076)
5	151071996	151072270		0	0		0		G3BP1 (-79338), SPARC (-5407)
5	156763144	156763795		1	1		0		FNDC9 (+9259), CYFIP2 (+70332)
5	157987273	157987553		1	0		0		CLINT1 (-701262), EBF1 (+539356)
5	158394725	158394907		1	0		0		EBF1 (+131953)
5	158525254	158525371		1	1		0		EBF1 (+1456)
5	158889232	158889647		2	0		1		ADRA1B (-454350), IL12B (-131545)
5	158917614	158917808		0	0		0		ADRA1B (-426079), IL12B (-159816)
5	159321032	159321326		1	0		0		IL12B (-563284), ADRA1B (-22611)
5	168588323	168588565		1	1		0		PANK3 (-581839), SLIT3 (+139689)
5	168777702	168778045		1	0		1		SPDL1 (-232764), SLIT3 (-49741)
5	169169822	169170113		1	0		0		FOXI1 (-362933), DOCK2 (+105717)
5	170877855	170878119		1	1		0		SMIM23 (-334889), FGF18 (+31327)
5	171023520	171023934		1	0		1		SMIM23 (-189149), FGF18 (+177067)
5	171606571	171606833		1	1		0		FBXW11 (-173058), STK10 (+8688)
5	171615502	171615848		1	1		1		STK10 (-285)
5	171840035	171840291		1	1		0		UBTD2 (-129088), SH3PXD2B (+41364)
5	172261911	172262138		1	1		0		ERGIC1 (+747)
5	172330924	172331138		1	1		1		RPL26L1 (-54865), ERGIC1 (+69753)
5	173208909	173209336		1	1		1		BOD1 (-165460), CPEB4 (-106160)
5	176852965	176853294		1	1		1		GRK6 (-714)
5	176921432	176921687		1	1		0		DBN1 (-21361), PDLIM7 (+3024)
5	176973457	176973773		1	0		1		DDX41 (-29145), FAM193B (+7893)
5	177505217	177505729		1	0		1		N4BP3 (-34971), FAM153C (+71500)
5	177572875	177573158		1	0		1		NHP2 (+7951), RMND5B (+15020)
5	178069579	178069809		1	0		0		CLK4 (-15579), ZNF354A (+88009)
5	179061419	179061673		0	1		0		HNRNPH1 (-9876), C5orf60 (+10501)
5	179084717	179085074		1	1		0		CANX (-41011), C5orf60 (-12849)
5	179125509	179125832		1	1		1		CANX (-236)
5	180229256	180229445		1	1		0		OR2Y1 (-62252), MGAT1 (+7478)
5	180650237	180650626		1	1		1		TRIM41 (+142)
5	180673242	180673520		1	1		1		GNB2L1 (-2172)
5	180687897	180688213		1	1		1		TRIM52 (+64)
6	1388545	1388848		1	1		0		FOXF2 (-1372)
6	1481611	1481858		1	0		1		FOXC1 (-128946), FOXF2 (+91666)
6	1767822	1768088		1	1		0		FOXC1 (+157274), GMDS (+477971)
6	3518577	3519046		1	1		2		SLC22A23 (-62019), PXDC1 (+233448)
6	4942301	4942487		1	1		0		RPP40 (+61887), CDYL (+165725)
6	5082924	5083234		1	0		1		RPP40 (-78798), LYRM4 (+178093)
6	5261015	5261297		1	1		1		FARS2 (-121), LYRM4 (+16)
6	5752106	5752372		1	0		0		NRN1 (+254961), FARS2 (+490962)
6	7141260	7141763		1	1		0		RREB1 (+33471), SSR1 (+171928)
6	8180555	8180811		1	1		0		EEF1E1 (-77872), SLC35B3 (+255033)
6	9139933	9140385		1	0		1		SLC35B3 (-704443), OFCC1 (+799393)
6	9766565	9766776		1	0		1		OFCC1 (+172881)
6	10316590	10316892		1	1		1		OFCC1 (-377189), TFAP2A (+98729)
6	11429085	11429387		1	1		0		NEDD9 (-196321), TMEM170B (-109275)
6	12357610	12357871		1	0		0		PHACTR1 (-360801), EDN1 (+67145)
6	13234342	13234581		1	0		0		TBC1D7 (+92682), PHACTR1 (+515920)
6	13509185	13509494		1	1		0		SIRT5 (-65535), GFOD1 (-21553)
6	13712366	13712650		1	1		1		RANBP9 (-712)
6	14659172	14659460		1	0		0		JARID2 (-587211), CD83 (+541444)
6	14664920	14665237		1	1		0		JARID2 (-581448), CD83 (+547207)
6	16239531	16239917		1	1		0		GMPR (+913)
6	16625010	16625143		0	0		0		ATXN1 (+136610), GMPR (+386266)
6	16684038	16684243		1	0		0		ATXN1 (+77546), GMPR (+445330)
6	20187302	20188069		1	0		0		MBOAT1 (+24944), ID4 (+350069)
6	22615036	22615273		0	0		0		PRL (-317425)
6	23282539	23282772		1	1		0		PRL (-984926), NRSN1 (-843694)
6	25232688	25233008		1	1		0		FAM65B (-321653), LRRC16A (-46808)
6	25884334	25884531		1	0		0		SLC17A3 (-9962), SLC17A2 (+46406)
6	26538488	26538703		1	1		0		HMGN4 (-37)
6	26553935	26554210		1	1		1		ABT1 (-43107), HMGN4 (+15440)
6	26596114	26596346		1	1		0		ABT1 (-950)
6	26924312	26924592		1	1		0		ZNF322 (-264472), HIST1H2BJ (+176077)
6	30720149	30720377		1	1		0		DDR1 (-131598), IER3 (-7932)
6	33807903	33808400		1	1		2		MLN (-36364), GRM4 (+305705)
6	36391128	36391474		1	1		1		ETV7 (-35741), KCTD20 (-19243)
6	36737241	36737516		1	1		0		RAB44 (+54123), CPNE5 (+70399)
6	37105015	37105870		1	1		1		PIM1 (-32536), FGD2 (+132020)
6	37666196	37666493		1	1		1		MDGA1 (-579)
6	38314386	38314765		1	0		0		BTBD9 (+293124), ZFAND3 (+527301)
6	39384543	39384851		1	1		0		KCNK16 (-94381), KIF6 (+308484)
6	39760139	39760399		1	1		0		DAAM2 (-525)
6	41734900	41735325		1	1		1		PGC (-19978), FRS3 (+12525)
6	41747739	41747915		1	1		1		PRICKLE4 (-673), FRS3 (-189)
6	42372276	42372427		1	1		0		MRPS10 (-186749), TRERF1 (+47431)
6	42531752	42532056		1	1		1		UBR2 (+104)
6	43336921	43336923		1	1		0		ZNF318 (+259)
6	43670690	43670975		1	1		2		VEGFA (-67611), MRPS18A (-15305)
6	43774143	43774355		1	1		1		TMEM63B (-320402), VEGFA (+35805)
6	44022517	44023063		1	1		1		TMEM63B (-71861), VEGFA (+284346)
6	44101295	44101603		1	1		1		CAPN11 (-25099), MRPL14 (-6255)
6	45864692	45864956		1	0		0		SUPT3H (-519154), CLIC5 (+183308)
6	47136013	47136467		1	0		2		GPR110 (-126141), TNFRSF21 (+141401)
6	47148528	47148709		1	0		0		GPR110 (-138520), TNFRSF21 (+129022)
6	48632668	48632941		1	1		0		PTCHD4 (-596380), MUT (+798099)
6	52226872	52227186		1	1		1		PAQR8 (+103)
6	52431834	52432092		1	0		0		TRAM2 (+9750), EFHC1 (+146857)
6	52535576	52535905		1	1		1		TMEM14A (-166)
6	52704451	52704598		1	0		1		GSTA1 (-35817), GSTA5 (+1116)
6	52782853	52783736		1	0		1		GSTA3 (-8812), GSTA4 (+76881)
6	52879713	52879839		1	0		0		GSTA4 (-19600), ICK (+46824)
6	53191419	53191756		1	0		1		GCM1 (-177961), ELOVL5 (+22160)
6	53223852	53224204		1	1		1		ELOVL5 (-10280), GCLC (+185899)
6	56631709	56631942		1	0		0		BEND6 (-188264), DST (-124032)
6	56878263	56878462		1	0		1		KIAA1586 (-32984), BEND6 (+58273)
6	70604496	70604814		1	0		1		COL19A1 (+28192), COL9A1 (+408131)
6	73497360	73497685		1	0		1		KCNQ5 (+166003), KHDC1 (+522415)
6	74484047	74484516		1	0		2		CD109 (+78455)
6	80816023	80816365		1	1		0		BCKDHB (-170)
6	82462427	82462698		1	1		1		FAM46A (-138)
6	82476773	82477230		1	0		2		FAM46A (-14577), IBTK (+480469)
6	82660485	82660740		1	0		0		FAM46A (-198188), IBTK (+296858)
6	82694883	82695349		0	0		1		FAM46A (-232691), IBTK (+262355)
6	82706904	82707321		2	0		2		FAM46A (-244688), IBTK (+250358)
6	83661189	83661462		0	0		1		UBE3D (+114234), TPBG (+587978)
6	83665559	83665820		1	0		0		UBE3D (+109870), TPBG (+592342)
6	84737620	84737866		1	0		1		MRAP2 (-5732), CYB5R4 (+168381)
6	85349276	85349481		0	0		0		KIAA1009 (-412026), TBX18 (+124858)
6	86070960	86071252		1	0		1		TBX18 (-596869), NT5E (-88703)
6	86074164	86074351		1	0		0		TBX18 (-600021), NT5E (-85551)
6	86303729	86304012		1	1		1		SNX14 (-258)
6	88182384	88182636		1	1		0		SLC35A1 (-185)
6	105232839	105232999		1	1		0		HACE1 (+74875)
6	106056566	106056920		1	0		0		PRDM1 (-477452), PREP (-205784)
6	107980147	107980416		0	1		1		SCML4 (+165234), SOBP (+169120)
6	108521904	108522218		1	0		1		NR2E1 (+34799), SNX3 (+60403)
6	109416231	109416781		1	1		2		SESN1 (-484), CEP57L1 (+150)
6	110864434	110864658		0	0		0		SLC22A16 (-66702), CDK19 (+271973)
6	113697268	113697622		1	1		0		MARCKS (-481096)
6	113852048	113852273		1	0		0		MARCKS (-326380)
6	115934536	115934913		1	0		0		FRK (+447196)
6	116408661	116409105		1	0		1		FRK (-26962), NT5DC1 (-13129)
6	116692017	116692207		1	1		0		DSE (+591)
6	116692770	116693028		1	1		0		FAM26F (-89657), DSE (+1378)
6	116866733	116867094		0	0		1		TRAPPC3L (-141)
6	119256145	119256568		1	1		2		MCM9 (-30)
6	119854700	119855095		1	0		1		MAN1A1 (-183972)
6	123013454	123013773		0	0		0		FABP7 (-87006), PKIB (+39737)
[truncated: 1,668 more rows]

## Sheet: Supplementary Table S6
Supplementary Table S6: Gene Ontology Analysis (GREAT): GO Biological processes enriched in craniofacial-specific hc-peaks (FDR<0.05)
[truncated: 31 more rows]

[truncated: 9 more sheets: Supplementary Table S7, Supplementary Table S8, Supplementary Table S9, Supplementary Table S10, Supplementary Table S11, Supplementary Table S12, Supplementary Table S13, Suplementary Table S14, Supplementary Table S15]
